# Supplementary material for: Regulatory interactions for iron homeostasis in Aspergillus fumigatus inferred by a Systems Biology approach
Source: BMC Syst Biol. 2012 Jan 19;6:6. doi: 10.1186/1752-0509-6-6 (PMC3305660; doi:10.1186/1752-0509-6-6)
Supplement: Additional file 4 — Table S4 - Cluster annotation. This table shows to which cluster each gene belongs to. Functional annotations and GO annotations are given. [file 1752-0509-6-6-S4.XLS]

## Sheet: Sheet1
"ID"	"Imputedvalue"	"Cluster"	"Function"	"GOSLIM"	"GOdesc"
AFUA_2G01260	FALSE	1	HLH transcription factor, putative	"GO:0045449"	"regulation of transcription"
"AFUA_6G00480"	TRUE	1	"hypothetical protein"	"GO:0000004"	"unknown"
"AFUA_6G00470"	FALSE	1	"plasma membrane zinc ion transporter, putative"	"GO:0006810"	"transport"
"AFUA_6G00560"	FALSE	4	"hypothetical protein"	"GO:0000004"	"unknown"
"AFUA_6G00540"	FALSE	3	"conserved hypothetical protein"	"GO:0000004"	"unknown"
"AFUA_6G00400"	TRUE	4	"conserved hypothetical protein"	"GO:0000004"	"unknown"
"AFUA_6G00640"	FALSE	3	"integral membrane protein"	"GO:0000004"	"unknown"
"AFUA_6G00630"	FALSE	2	"MFS transporter, putative"	"GO:0006810"	"transport"
"AFUA_6G00690"	FALSE	3	"conserved hypothetical protein"	"GO:0000004"	"unknown"
"AFUA_4G01010"	TRUE	2	"C6 transcription factor, putative"	"GO:0045449"	"regulation of transcription"
"AFUA_4G00200"	FALSE	3	"F-box domain protein"	"GO:0000004"	"unknown"
"AFUA_4G00350"	FALSE	2	"hypothetical protein"	"GO:0000004"	"unknown"
"AFUA_4G00660"	TRUE	4	"sensor histidine kinase/response regulator, putative"	"GO:0006464"	"protein modification"
"AFUA_4G00610"	FALSE	3	"aryl-alcohol dehydrogenase, putative"	"GO:0000004"	"unknown"
"AFUA_4G00750"	TRUE	4	"hypothetical protein"	"GO:0000004"	"unknown"
"AFUA_4G01290"	FALSE	3	"endo-chitosanase, pseudogene"	"GO:0005975"	"carbohydrate metabolism"
"AFUA_4G01350"	FALSE	1	"hypothetical protein"	"GO:0000004"	"unknown"
"AFUA_4G00920"	TRUE	1	"MFS pantothenate transporter, putative"	"GO:0006810"	"transport"
"AFUA_4G01580"	TRUE	1	"ankyrin repeat protein"	"GO:0000004"	"unknown"
"AFUA_7G00580"	FALSE	3	"conserved hypothetical protein"	"GO:0000004"	"unknown"
"AFUA_7G00550"	FALSE	3	"NACHT and WD40 domain protein"	"GO:0000004"	"unknown"
"AFUA_7G02510"	FALSE	1	"hypothetical protein"	"GO:0000004"	"unknown"
"AFUA_7G02500"	FALSE	2	"polysaccharide synthase Cps1, putative"	"GO:0005975"	"carbohydrate metabolism"
"AFUA_7G01010"	FALSE	4	"alcohol dehydrogenase, putative"	"GO:0006091"	"energy pathways"
"AFUA_7G02390"	FALSE	3	"hypothetical protein"	"GO:0000004"	"unknown"
"AFUA_7G02030"	FALSE	4	"cytochrome c oxidase assembly protein (Pet117), putative"	"GO:0006091"	"energy pathways"
"AFUA_7G01290"	FALSE	4	"conserved hypothetical protein"	"GO:0000004"	"unknown"
"AFUA_7G01270"	FALSE	4	"carbamoyl-phosphate synthase, large subunit"	"GO:0006519"	"amino acid"
"AFUA_7G01340"	FALSE	3	"RPEL repeat protein"	"GO:0000004"	"unknown"
"AFUA_7G01370"	FALSE	4	"thiosulfate sulfurtransferase, putative"	"GO:0000004"	"unknown"
"AFUA_7G01490"	FALSE	1	"MFS peptide transporter, putative"	"GO:0006810"	"transport"
"AFUA_7G01430"	FALSE	4	"opsin 1"	"GO:0006810"	"transport"
"AFUA_7G01550"	FALSE	2	"mitochondrial exoribonuclease Cyt-4, putative"	"GO:0016070"	"RNA metabolism"
"AFUA_7G01590"	FALSE	4	"cystathionine gamma-synthase"	"GO:0006519"	"amino acid"
"AFUA_7G01580"	FALSE	3	"molybdopterin synthase small subunit CnxG"	"GO:0006732"	"coenzyme metabolism"
"AFUA_7G01740"	FALSE	1	"sugar transporter, putative"	"GO:0006810"	"transport"
"AFUA_7G01700"	FALSE	4	"hypothetical protein"	"GO:0000004"	"unknown"
"AFUA_7G01850"	FALSE	2	"RNA polymerase Rpc34 subunit superfamily"	"GO:0006259"	"DNA metabolism"
"AFUA_7G02110"	FALSE	4	"RanBPM"	"GO:0007165"	"signal transduction"
"AFUA_7G00220"	TRUE	4	"plasma membrane hexose transporter, putative"	"GO:0006810"	"transport"
"AFUA_7G01930"	FALSE	1	"sexual development protein EsdC, putative"	"GO:0007165"	"signal transduction"
"AFUA_7G02460"	FALSE	3	"hypothetical protein"	"GO:0000004"	"unknown"
"AFUA_7G02220"	FALSE	4	"hypothetical protein"	"GO:0000004"	"unknown"
"AFUA_7G02210"	FALSE	2	"conserved hypothetical protein"	"GO:0016070"	"RNA metabolism"
"AFUA_7G00710"	FALSE	3	"oxalate/formate antiporter, putative"	"GO:0006810"	"transport"
"AFUA_7G01760"	TRUE	1	"hypothetical protein"	"GO:0000004"	"unknown"
"AFUA_7G01750"	FALSE	1	"DUF218 domain protein"	"GO:0000004"	"unknown"
"AFUA_7G00480"	FALSE	1	"ABC multidrug transporter, putative"	"GO:0006810"	"transport"
"AFUA_7G00330"	FALSE	3	"Esterase/Lipase family protein"	"GO:0006629"	"lipid metabolism"
"AFUA_7G00320"	FALSE	3	"extracelular proline-glycine rich protein"	"GO:0000004"	"unknown"
"AFUA_7G00280"	FALSE	3	"conserved hypothetical protein"	"GO:0000004"	"unknown"
"AFUA_8G02710"	FALSE	1	"C6 transcription factor, putative"	"GO:0045449"	"regulation of transcription"
"AFUA_8G02440"	FALSE	3	"C-4 methyl sterol oxidase, putative"	"GO:0006629"	"lipid metabolism"
"AFUA_8G01710"	FALSE	1	"antigenic thaumatin domain protein, putative"	"GO:0000004"	"unknown"
"AFUA_8G01690"	FALSE	4	"hypothetical protein"	"GO:0000004"	"unknown"
"AFUA_8G02760"	FALSE	3	"mitochondrial ornithine carrier protein (AmcA), putative"	"GO:0006519"	"amino acid"
"AFUA_8G02750"	FALSE	3	"nucleolar protein CgrA"	"GO:0006996"	"organelle organization and biogenesis"
"AFUA_8G01090"	FALSE	3	"thioredoxin, putative"	"GO:0006259"	"DNA metabolism"
"AFUA_8G00930"	TRUE	3	"chitosanase, putative"	"GO:0045229"	"cell wall and envelope biogenesis"
"AFUA_8G00790"	TRUE	1	"hypothetical protein"	"GO:0000004"	"unknown"
"AFUA_8G02290"	TRUE	3	"conserved hypothetical protein"	"GO:0000004"	"unknown"
"AFUA_8G02500"	TRUE	1	"glutathione S-transferase"	"GO:0000004"	"unknown"
"AFUA_8G02460"	TRUE	1	"hypothetical protein"	"GO:0000004"	"unknown"
"AFUA_8G00410"	FALSE	1	"methionine aminopeptidase, type II, putative"	"GO:0019748"	"secondary metabolism"
"AFUA_8G00720"	TRUE	2	"amino acid transporter, putative"	"GO:0019748"	"secondary metabolism"
"AFUA_8G02190"	TRUE	1	"hypothetical protein"	"GO:0000004"	"unknown"
"AFUA_8G02120"	FALSE	3	"conserved hypothetical protein"	"GO:0000004"	"unknown"
"AFUA_8G01810"	FALSE	3	"conserved hypothetical protein"	"GO:0000004"	"unknown"
"AFUA_8G01770"	FALSE	2	"hypothetical protein"	"GO:0000004"	"unknown"
"AFUA_8G01670"	TRUE	1	"bifunctional catalase-peroxidase Cat2"	"GO:0006950"	"response to stress"
"AFUA_8G01290"	TRUE	4	"hypothetical protein"	"GO:0000004"	"unknown"
"AFUA_8G01260"	FALSE	4	"hypothetical protein"	"GO:0000004"	"unknown"
"AFUA_8G00710"	TRUE	3	"secreted antimicrobial peptide, putative"	"GO:0019748"	"secondary metabolism"
"AFUA_8G00680"	FALSE	4	"glycosyl transferase, group 2 family protein"	"GO:0005975"	"carbohydrate metabolism"
"AFUA_8G05530"	FALSE	1	"soluble fumarate reductase (Osm1), putative"	"GO:0006091"	"energy pathways"
"AFUA_8G06760"	FALSE	1	"integral membrane protein"	"GO:0000004"	"unknown"
"AFUA_8G04110"	FALSE	4	"DUF895 domain membrane protein"	"GO:0000004"	"unknown"
"AFUA_8G05580"	TRUE	4	"coenzyme A transferase PsecoA"	"GO:0006732"	"coenzyme metabolism"
"AFUA_8G05430"	FALSE	2	"hypothetical protein"	"GO:0016070"	"RNA metabolism"
"AFUA_8G05380"	TRUE	4	"hypothetical protein"	"GO:0000004"	"unknown"
"AFUA_8G05650"	FALSE	3	"hypothetical protein"	"GO:0000004"	"unknown"
"AFUA_8G04050"	FALSE	3	"NDT80_PhoG domain protein PcaG"	"GO:0045449"	"regulation of transcription"
"AFUA_8G05760"	TRUE	1	"dehydrogenase"	"GO:0000004"	"unknown"
"AFUA_8G04790"	FALSE	2	"ribosome biogenesis protein, putative"	"GO:0016070"	"RNA metabolism"
"AFUA_8G04860"	TRUE	1	"GPI anchored glycoprotein, putative"	"GO:0000004"	"unknown"
"AFUA_8G07210"	FALSE	2	"hydroxymethylglutaryl-CoA synthase"	"GO:0006629"	"lipid metabolism"
"AFUA_8G05140"	FALSE	4	"oxidoreductin"	"GO:0006464"	"protein modification"
"AFUA_8G05950"	FALSE	2	"hypothetical protein"	"GO:0000004"	"unknown"
"AFUA_8G06020"	FALSE	4	"glutamate decarboxylase"	"GO:0006519"	"amino acid"
"AFUA_8G05970"	FALSE	4	"TRI7, putative"	"GO:0019748"	"secondary metabolism"
"AFUA_8G05040"	TRUE	1	"dihydrodipicolinate synthetase family protein"	"GO:0000004"	"unknown"
"AFUA_8G04470"	FALSE	1	"MFS transporter, putative"	"GO:0006810"	"transport"
"AFUA_8G06090"	FALSE	2	"amino acid permease, putative"	"GO:0006810"	"transport"
"AFUA_6G03660"	FALSE	1	"onanonoxo-7-onima-8-eninoihtemlysoneda"	"GO:0006732"	"coenzyme metabolism"
"AFUA_6G03530"	FALSE	3	"glutamine synthetase"	"GO:0006519"	"amino acid"
"AFUA_6G03520"	FALSE	3	"short-chain dehydrogenase/reductase family protein, putative"	"GO:0000004"	"unknown"
"AFUA_6G04920"	FALSE	3	"NAD-dependent formate dehydrogenase"	"GO:0006732"	"coenzyme metabolism"
"AFUA_6G04700"	FALSE	1	"imidazoleglycerol-phosphate dehydratase"	"GO:0006519"	"amino acid"
"AFUA_6G04690"	TRUE	1	"hypothetical protein"	"GO:0000004"	"unknown"
"AFUA_6G03680"	FALSE	3	"hypothetical protein"	"GO:0000004"	"unknown"
"AFUA_6G03750"	FALSE	2	"amidophosphoribosyltransferase"	"GO:0000004"	"unknown"
"AFUA_6G03730"	FALSE	3	"prpd protein"	"GO:0000004"	"unknown"
"AFUA_6G02470"	FALSE	4	"fumarate hydratase, putative"	"GO:0006091"	"energy pathways"
"AFUA_6G03400"	FALSE	4	"hypothetical protein"	"GO:0019748"	"secondary metabolism"
"AFUA_6G01870"	FALSE	3	"hypothetical protein"	"GO:0000004"	"unknown"
"AFUA_6G02960"	FALSE	1	"NADH-ubiquinone oxidoreductase 105 kDa subunit"	"GO:0006091"	"energy pathways"
"AFUA_6G02940"	FALSE	3	"chitin synthase activator (Chs3), putative"	"GO:0045229"	"cell wall and envelope biogenesis"
"AFUA_6G04230"	FALSE	1	"RING finger protein"	"GO:0006412"	"protein biosynthesis"
"AFUA_6G02460"	FALSE	4	"glucosamine 6-phosphate acetyltransferase, putative"	"GO:0005975"	"carbohydrate metabolism"
"AFUA_6G02430"	TRUE	2	"hypothetical protein"	"GO:0000004"	"unknown"
"AFUA_6G04630"	FALSE	1	"conserved hypothetical protein"	"GO:0000004"	"unknown"
"AFUA_6G04620"	FALSE	2	"NADH-ubiquinone oxidoreductase B14 subunit, putative"	"GO:0006091"	"energy pathways"
"AFUA_6G04610"	FALSE	2	"DNA-directed RNA polymerase I and III 14 KDA polypeptide"	"GO:0006259"	"DNA metabolism"
"AFUA_6G03070"	TRUE	1	"extracellular dioxygenase, putative"	"GO:0000004"	"unknown"
"AFUA_6G03060"	FALSE	1	"monosaccharide transporter"	"GO:0006810"	"transport"
"AFUA_6G03050"	FALSE	2	"oleate delta-12 desaturase"	"GO:0000004"	"unknown"
"AFUA_6G03040"	TRUE	2	"MSF multidrug transporter, putative"	"GO:0006810"	"transport"
"AFUA_6G02170"	FALSE	1	"metalloreductase, putative"	"GO:0006810"	"transport"
"AFUA_6G02220"	FALSE	1	"MFS toxin efflux pump, putative"	"GO:0006810"	"transport"
"AFUA_6G02190"	FALSE	4	"transcriptional activator (PtaC), putative"	"GO:0045449"	"regulation of transcription"
"AFUA_6G02180"	FALSE	4	"GNAT family acetyltransferase, putative"	"GO:0000004"	"unknown"
"AFUA_6G01980"	TRUE	1	"haemolysin-III family protein"	"GO:0000004"	"unknown"
"AFUA_6G01950"	FALSE	4	"hypothetical protein"	"GO:0000004"	"unknown"
"AFUA_6G04460"	FALSE	4	"phosphatidyl synthase"	"GO:0006629"	"lipid metabolism"
"AFUA_6G04440"	FALSE	2	"glucose inhibited division protein A"	"GO:0006412"	"protein biosynthesis"
"AFUA_6G04430"	FALSE	1	"ARD/ARD family protein, putative"	"GO:0000004"	"unknown"
"AFUA_6G04420"	FALSE	2	"maintaining mitochondrial morphology protein MMM1"	"GO:0006996"	"organelle organization and biogenesis"
"AFUA_6G03200"	FALSE	3	"solute symporter family transporter"	"GO:0006810"	"transport"
"AFUA_6G03190"	FALSE	3	"hypothetical protein"	"GO:0000004"	"unknown"
"AFUA_6G03140"	FALSE	3	"isp4 protein, putative"	"GO:0006810"	"transport"
"AFUA_6G02090"	FALSE	4	"ATP synthase subunit E, putative"	"GO:0006810"	"transport"
"AFUA_6G04370"	FALSE	4	"hypothetical protein"	"GO:0000004"	"unknown"
"AFUA_6G04290"	FALSE	1	"phosphoethanolamine N-methyltransferase, putative"	"GO:0006464"	"protein modification"
"AFUA_6G02020"	FALSE	1	"hypothetical protein"	"GO:0007049"	"cell cycle"
"AFUA_6G02860"	FALSE	3	"isocitrate lyase"	"GO:0006091"	"energy pathways"
"AFUA_6G02850"	FALSE	1	"C6 finger domain protein, putative"	"GO:0045449"	"regulation of transcription"
"AFUA_5G03460"	FALSE	1	"thymidylate kinase"	"GO:0006259"	"DNA metabolism"
"AFUA_5G01060"	FALSE	2	"hypothetical protein"	"GO:0000004"	"unknown"
"AFUA_5G03090"	FALSE	2	"small nucleolar ribonucleoprotein complex subunit (Pwp2), putative"	"GO:0016070"	"RNA metabolism"
"AFUA_5G02070"	FALSE	2	"hypothetical protein"	"GO:0000004"	"unknown"
"AFUA_5G02700"	FALSE	3	"multidrug resistant protein"	"GO:0006810"	"transport"
"AFUA_5G01550"	FALSE	1	"C6 transcription factor, putative"	"GO:0045449"	"regulation of transcription"
"AFUA_5G02500"	FALSE	3	"hypothetical protein"	"GO:0000004"	"unknown"
"AFUA_5G04370"	FALSE	1	"NADH-quinone oxidoreductase, subunit G, putative"	"GO:0006091"	"energy pathways"
"AFUA_5G02890"	FALSE	2	"conserved hypothetical protein"	"GO:0000004"	"unknown"
"AFUA_5G02870"	FALSE	3	"oxidoreductase, short-chain dehydrogenase/reductase family"	"GO:0006629"	"lipid metabolism"
"AFUA_5G02850"	FALSE	3	"conserved hypothetical protein"	"GO:0000004"	"unknown"
"AFUA_5G03750"	FALSE	3	"WW domain protein"	"GO:0000004"	"unknown"
"AFUA_5G03690"	FALSE	2	"CRAL/TRIO domain protein"	"GO:0006810"	"transport"
"AFUA_5G02620"	TRUE	1	"cytochrome P450, putative"	"GO:0000004"	"unknown"
"AFUA_5G01380"	TRUE	4	"conserved hypothetical protein"	"GO:0000004"	"unknown"
"AFUA_5G00230"	FALSE	3	"hypothetical protein"	"GO:0000004"	"unknown"
"AFUA_5G00220"	FALSE	3	"hypothetical protein"	"GO:0000004"	"unknown"
"AFUA_5G02770"	FALSE	2	"hypothetical protein"	"GO:0000004"	"unknown"
"AFUA_5G02750"	FALSE	1	"cytochrome c oxidase subunit Va, putative"	"GO:0006091"	"energy pathways"
"AFUA_5G04100"	FALSE	2	"PQ loop repeat protein"	"GO:0000004"	"unknown"
"AFUA_5G03340"	FALSE	4	"hypothetical protein"	"GO:0000004"	"unknown"
"AFUA_5G03330"	FALSE	1	"conserved hypothetical protein"	"GO:0000004"	"unknown"
"AFUA_5G02020"	FALSE	1	"aldehyde reductase (GliO), putative"	"GO:0000004"	"unknown"
"AFUA_5G02330"	FALSE	3	"major allergen Asp F1"	"GO:0000004"	"unknown"
"AFUA_5G02320"	FALSE	3	"hypothetical protein"	"GO:0000004"	"unknown"
"AFUA_5G01990"	FALSE	1	"BYS1 domain protein, putative"	"GO:0000004"	"unknown"
"AFUA_5G04220"	FALSE	4	"mitochondrial DNA replication protein (Yhm2), putative"	"GO:0006259"	"DNA metabolism"
"AFUA_5G04210"	FALSE	2	"ubiquinol-cytochrome C reductase complex core protein 2, putative"	"GO:0006091"	"energy pathways"
"AFUA_5G03540"	FALSE	3	"pyridine nucleotide-disulphide oxidoreductase, class II, putative"	"GO:0006139"	"nucleobase, nucleoside, nucleotide and nucleic acid metabolism"
"AFUA_5G03510"	FALSE	2	"PQ loop repeat protein"	"GO:0000004"	"unknown"
"AFUA_5G00210"	FALSE	4	"hypothetical protein"	"GO:0000004"	"unknown"
"AFUA_5G00190"	TRUE	3	"hypothetical protein"	"GO:0000004"	"unknown"
"AFUA_5G00170"	TRUE	3	"extracellular serine treonine rich protein"	"GO:0000004"	"unknown"
"AFUA_5G04250"	FALSE	1	"homocysteine synthase, putative"	"GO:0006519"	"amino acid"
"AFUA_5G03800"	FALSE	3	"high-affinity iron permease CaFTR2"	"GO:0006810"	"transport"
"AFUA_5G03790"	FALSE	3	"ferro-O2-oxidoreductase"	"GO:0006810"	"transport"
"AFUA_5G03780"	FALSE	3	"L-PSP endoribonuclease family protein (Brt1), putative"	"GO:0000004"	"unknown"
"AFUA_5G03060"	FALSE	1	"hypothetical protein"	"GO:0000004"	"unknown"
"AFUA_5G03600"	FALSE	3	"nucleotide binding protein, putative"	"GO:0000004"	"unknown"
"AFUA_5G00600"	TRUE	4	"NPP1 domain protein, putative"	"GO:0000004"	"unknown"
"AFUA_5G03150"	TRUE	4	"hypothetical protein"	"GO:0000004"	"unknown"
"AFUA_5G02480"	FALSE	3	"glycogen synthase"	"GO:0006091"	"energy pathways"
"AFUA_5G03310"	FALSE	4	"hypothetical protein"	"GO:0000004"	"unknown"
"AFUA_5G03290"	FALSE	3	"hypothetical protein"	"GO:0000004"	"unknown"
"AFUA_5G03930"	FALSE	3	"alcohol dehydrogenase, putative"	"GO:0005975"	"carbohydrate metabolism"
"AFUA_5G03920"	FALSE	3	"bZIP transcription factor (HapX), putative"	"GO:0045449"	"regulation of transcription"
"AFUA_5G02260"	TRUE	2	"ABC multidrug transporter, putative"	"GO:0006810"	"transport"
"AFUA_5G03850"	TRUE	4	"class III chitinase, putative"	"GO:0045229"	"cell wall and envelope biogenesis"
"AFUA_5G01680"	FALSE	3	"MFS transporter, putative"	"GO:0006810"	"transport"
"AFUA_5G03010"	FALSE	1	"conserved hypothetical protein"	"GO:0000004"	"unknown"
"AFUA_5G02820"	FALSE	3	"hypothetical protein"	"GO:0000004"	"unknown"
"AFUA_5G02790"	FALSE	2	"amino acid permease"	"GO:0006810"	"transport"
"AFUA_5G01910"	FALSE	4	"aldo-keto reductase (AKR), putative"	"GO:0000004"	"unknown"
"AFUA_5G00760"	FALSE	2	"chitin synthase C"	"GO:0045229"	"cell wall and envelope biogenesis"
"AFUA_5G00720"	FALSE	3	"acetyltransferase, GNAT family family"	"GO:0000004"	"unknown"
"AFUA_5G00710"	FALSE	3	"GABA permease, putative"	"GO:0006810"	"transport"
"AFUA_5G01820"	FALSE	3	"DUF221 domain protein, putative"	"GO:0000004"	"unknown"
"AFUA_5G01800"	FALSE	4	"DNA repair protein rad14"	"GO:0006259"	"DNA metabolism"
"AFUA_5G02940"	FALSE	3	"choline transport protein Ctr, putative"	"GO:0006810"	"transport"
"AFUA_5G00700"	FALSE	3	"hypothetical protein"	"GO:0000004"	"unknown"
"AFUA_3G00380"	TRUE	4	"beta-galactosidase, putative"	"GO:0005975"	"carbohydrate metabolism"
"AFUA_3G00590"	FALSE	4	"Asp-hemolysin"	"GO:0000004"	"unknown"
"AFUA_3G00350"	FALSE	3	"hypothetical protein"	"GO:0000004"	"unknown"
"AFUA_3G00130"	TRUE	1	"conserved hypothetical protein"	"GO:0000004"	"unknown"
"AFUA_3G00180"	TRUE	1	"short chain dehydrogenase, putative"	"GO:0000004"	"unknown"
"AFUA_3G00660"	FALSE	3	"conserved hypothetical protein"	"GO:0000004"	"unknown"
"AFUA_3G00790"	FALSE	1	"methylaspartate ammonia-lyase, putative"	"GO:0006091"	"energy pathways"
"AFUA_3G00810"	FALSE	3	"cholestenol delta-isomerase, putative"	"GO:0000004"	"unknown"
"AFUA_3G00820"	FALSE	3	"putative exported protein"	"GO:0000004"	"unknown"
"AFUA_3G02550"	FALSE	3	"conserved hypothetical protein"	"GO:0000004"	"unknown"
"AFUA_3G03560"	TRUE	4	"pyridine nucleotide-disulfide oxidoreductase, putative"	"GO:0000004"	"unknown"
"AFUA_3G03640"	FALSE	3	"siderochrome-iron transporter (MirB), putative"	"GO:0019725"	"homeostasis"
"AFUA_3G03650"	FALSE	3	"acetyltransferase, GNAT family, putative"	"GO:0000004"	"unknown"
"AFUA_3G03660"	FALSE	3	"esterase superfamily protein"	"GO:0006629"	"lipid metabolism"
"AFUA_3G03670"	FALSE	3	"ABC multidrug transporter, putative"	"GO:0006810"	"transport"
"AFUA_3G01060"	FALSE	2	"hypothetical protein"	"GO:0000004"	"unknown"
"AFUA_3G02220"	TRUE	1	"DUF427 domain protein"	"GO:0000004"	"unknown"
"AFUA_3G03210"	TRUE	3	"hypothetical protein"	"GO:0000004"	"unknown"
"AFUA_3G03230"	FALSE	3	"hypothetical protein"	"GO:0000004"	"unknown"
"AFUA_3G01850"	FALSE	3	"porphyromonas-type peptidyl-arginine deiminase superfamily"	"GO:0000004"	"unknown"
"AFUA_3G01900"	FALSE	4	"conserved hypothetical protein"	"GO:0000004"	"unknown"
"AFUA_3G01440"	FALSE	1	"DUF1212 domain membrane protein"	"GO:0000004"	"unknown"
"AFUA_3G03280"	FALSE	4	"FAD binding monooxygenase, putative"	"GO:0000004"	"unknown"
"AFUA_3G03290"	FALSE	3	"hypothetical protein"	"GO:0000004"	"unknown"
"AFUA_3G00930"	FALSE	3	"C6 transcription factor, putative"	"GO:0045449"	"regulation of transcription"
"AFUA_3G00960"	FALSE	1	"conserved hypothetical protein"	"GO:0000004"	"unknown"
"AFUA_3G02600"	TRUE	4	"hypothetical protein"	"GO:0000004"	"unknown"
"AFUA_3G02610"	TRUE	4	"MFS transporter, putative"	"GO:0006810"	"transport"
"AFUA_3G02270"	TRUE	1	"mycelial catalase Cat1"	"GO:0006950"	"response to stress"
"AFUA_3G01490"	FALSE	3	"alcohol dehydrogenase, putative"	"GO:0005975"	"carbohydrate metabolism"
"AFUA_3G01500"	FALSE	3	"integral membrane protein"	"GO:0000004"	"unknown"
"AFUA_3G03350"	FALSE	3	"nonribosomal peptide synthase, putative"	"GO:0019748"	"secondary metabolism"
"AFUA_3G02870"	FALSE	1	"NUDIX domain, putative"	"GO:0000004"	"unknown"
"AFUA_3G04110"	FALSE	2	"rRNA processing protein (Bystin), putative"	"GO:0016070"	"RNA metabolism"
"AFUA_3G04120"	FALSE	2	"conserved hypothetical protein"	"GO:0006259"	"DNA metabolism"
"AFUA_3G03570"	FALSE	4	"67 kDa myosin-cross-reactive antigen family protein"	"GO:0000004"	"unknown"
"AFUA_3G03580"	FALSE	4	"Transferase family superfamily"	"GO:0000004"	"unknown"
"AFUA_3G03600"	FALSE	1	"carboxyl esterase A"	"GO:0006629"	"lipid metabolism"
"AFUA_3G03610"	FALSE	1	"hypothetical protein"	"GO:0000004"	"unknown"
"AFUA_3G00720"	FALSE	3	"DUF500 and UBA/TS-N domain protein"	"GO:0000004"	"unknown"
"AFUA_3G00730"	FALSE	3	"conserved hypothetical protein"	"GO:0000004"	"unknown"
"AFUA_3G00770"	FALSE	2	"hypothetical protein"	"GO:0000004"	"unknown"
"AFUA_3G02080"	FALSE	1	"allantoate permease"	"GO:0006810"	"transport"
"AFUA_3G02910"	TRUE	2	"dihydroxy-acetone synthase, putative"	"GO:0006091"	"energy pathways"
"AFUA_3G00500"	FALSE	4	"integral membrane protein"	"GO:0000004"	"unknown"
"AFUA_3G03380"	TRUE	3	"maltose O-acetyltransferase, putative"	"GO:0019748"	"secondary metabolism"
"AFUA_3G03390"	FALSE	3	"siderophore biosynthesis lipase/esterase, putative"	"GO:0019748"	"secondary metabolism"
"AFUA_3G03400"	FALSE	3	"siderophore biosynthesis acetylase AceI, putative"	"GO:0019748"	"secondary metabolism"
"AFUA_3G03410"	FALSE	3	"enoyl-CoA hydratase/isomerase family protein"	"GO:0019748"	"secondary metabolism"
"AFUA_3G03420"	FALSE	3	"hypothetical protein"	"GO:0019748"	"secondary metabolism"
"AFUA_3G03430"	FALSE	3	"ABC multidrug transporter SitT, putative"	"GO:0006810"	"transport"
"AFUA_3G03440"	FALSE	3	"MFS family siderophore transporter, putative"	"GO:0006810"	"transport"
"AFUA_3G03450"	FALSE	3	"cytochrome P450 pisatin demethylase, putative"	"GO:0019748"	"secondary metabolism"
"AFUA_3G02360"	TRUE	1	"FAD dependent oxidoreductase superfamily"	"GO:0000004"	"unknown"
"AFUA_3G04220"	FALSE	3	"fatty acid synthase beta subunit, putative"	"GO:0006629"	"lipid metabolism"
"AFUA_3G03700"	FALSE	3	"Sugar transporter subfamily"	"GO:0006810"	"transport"
"AFUA_7G08520"	TRUE	4	"hypothetical protein"	"GO:0000004"	"unknown"
"AFUA_7G05450"	FALSE	3	"SUN domain protein (Uth1), putative"	"GO:0051301"	"cell division"
"AFUA_7G04760"	FALSE	3	"gamma-glutamyltranspeptidase"	"GO:0045229"	"cell wall and envelope biogenesis"
"AFUA_7G04750"	TRUE	3	"hypothetical protein"	"GO:0000004"	"unknown"
"AFUA_7G04740"	FALSE	3	"hypothetical protein"	"GO:0000004"	"unknown"
"AFUA_7G04730"	FALSE	3	"siderochrome-iron transporter, putative"	"GO:0006810"	"transport"
"AFUA_7G06130"	FALSE	3	"integral membrane protein"	"GO:0000004"	"unknown"
"AFUA_7G06120"	FALSE	3	"transmembrane transporter, putative"	"GO:0006810"	"transport"
"AFUA_7G06100"	FALSE	3	"acyl-coenzyme A oxidase I, peroxisomal, component A"	"GO:0006629"	"lipid metabolism"
"AFUA_7G05070"	FALSE	4	"FAD dependent oxidoreductase, putative"	"GO:0000004"	"unknown"
"AFUA_7G05920"	FALSE	4	"stearic acid desaturase (SdeA), putative"	"GO:0006629"	"lipid metabolism"
"AFUA_7G05910"	FALSE	3	"purine permease, putative"	"GO:0006810"	"transport"
"AFUA_7G05890"	FALSE	4	"hypothetical protein"	"GO:0000004"	"unknown"
"AFUA_7G05880"	FALSE	4	"hypothetical protein"	"GO:0000004"	"unknown"
"AFUA_7G06640"	FALSE	1	"hypothetical protein"	"GO:0000004"	"unknown"
"AFUA_7G06630"	TRUE	2	"cytochrome P450 monooxygenase, putative"	"GO:0000004"	"unknown"
"AFUA_7G07040"	FALSE	1	"hypothetical protein"	"GO:0000004"	"unknown"
"AFUA_7G03770"	FALSE	4	"hypothetical protein"	"GO:0000004"	"unknown"
"AFUA_7G03880"	FALSE	3	"sodium/calcium exchanger protein"	"GO:0006810"	"transport"
"AFUA_7G06080"	FALSE	3	"ubiE/COQ5 methyltransferase, putative"	"GO:0000004"	"unknown"
"AFUA_7G06060"	FALSE	3	"siderochrome-iron transporter (Sit1), putative"	"GO:0006810"	"transport"
"AFUA_7G04040"	FALSE	1	"hexokinase, putative"	"GO:0005975"	"carbohydrate metabolism"
"AFUA_7G06680"	TRUE	1	"AAA family ATPase, putative"	"GO:0000004"	"unknown"
"AFUA_7G04290"	FALSE	1	"amino acid permease (Gap1), putative"	"GO:0006810"	"transport"
"AFUA_7G06290"	TRUE	1	"Pfs, NACHT, and Ankyrin domain protein"	"GO:0000004"	"unknown"
"AFUA_7G06280"	TRUE	4	"conserved hypothetical protein"	"GO:0000004"	"unknown"
"AFUA_7G06270"	TRUE	1	"cyanamide hydratase"	"GO:0006950"	"response to stress"
"AFUA_7G04140"	FALSE	1	"L-galactose dehydrogenase (L-GalDH), putative"	"GO:0006732"	"coenzyme metabolism"
"AFUA_7G08300"	TRUE	1	"hypothetical protein"	"GO:0000004"	"unknown"
"AFUA_7G07140"	FALSE	3	"hypothetical protein"	"GO:0000004"	"unknown"
"AFUA_7G07130"	TRUE	1	"hypothetical protein"	"GO:0000004"	"unknown"
"AFUA_7G05210"	FALSE	2	"CTP synthase"	"GO:0006139"	"nucleobase, nucleoside, nucleotide and nucleic acid metabolism"
"AFUA_7G06780"	FALSE	2	"hypothetical protein"	"GO:0000004"	"unknown"
"AFUA_7G06770"	FALSE	3	"hypothetical protein"	"GO:0000004"	"unknown"
"AFUA_7G05580"	FALSE	4	"hypothetical protein"	"GO:0006629"	"lipid metabolism"
"AFUA_7G06570"	FALSE	3	"zinc/cadmium resistance protein"	"GO:0006810"	"transport"
"AFUA_2G06240"	FALSE	3	"deoxycytidylate deaminase, putative"	"GO:0000004"	"unknown"
"AFUA_2G06120"	FALSE	1	"hypothetical protein"	"GO:0000004"	"unknown"
"AFUA_2G02700"	FALSE	2	"mitochondrial DnaJ chaperone (Tim14), putative"	"GO:0006259"	"DNA metabolism"
"AFUA_2G04710"	FALSE	1	"cytochrome b5, putative"	"GO:0006091"	"energy pathways"
"AFUA_2G03700"	FALSE	3	"HMG-CoA reductase"	"GO:0006629"	"lipid metabolism"
"AFUA_2G05480"	FALSE	2	"DNA-directed RNA polymerase I 13.1 kDa polypeptide, putative"	"GO:0006259"	"DNA metabolism"
"AFUA_2G00990"	TRUE	3	"glycerophosphoryl diester phosphodiesterase family protein"	"GO:0006629"	"lipid metabolism"
"AFUA_2G05560"	FALSE	2	"exonuclease, putative"	"GO:0016070"	"RNA metabolism"
"AFUA_2G01710"	FALSE	3	"GPI anchored protein, putative"	"GO:0000004"	"unknown"
"AFUA_2G01720"	FALSE	1	"conserved hypothetical protein"	"GO:0000004"	"unknown"
"AFUA_2G00320"	FALSE	1	"sterol delta 5,6-desaturase, putative"	"GO:0006629"	"lipid metabolism"
"AFUA_2G02740"	FALSE	4	"hypothetical protein"	"GO:0000004"	"unknown"
"AFUA_2G02810"	FALSE	3	"alcohol dehydrogenase, zinc-containing, putative"	"GO:0005975"	"carbohydrate metabolism"
"AFUA_2G03820"	FALSE	1	"carboxyphosphonoenolpyruvate phosphonomutase, putative"	"GO:0006091"	"energy pathways"
"AFUA_2G05630"	FALSE	3	"hypothetical protein"	"GO:0000004"	"unknown"
"AFUA_2G04570"	TRUE	3	"BNR/Asp-box repeat domain protein"	"GO:0000004"	"unknown"
"AFUA_2G03740"	FALSE	2	"exosome complex endonuclease 1/ribosomal RNA processing protein, putative"	"GO:0016070"	"RNA metabolism"
"AFUA_2G01850"	FALSE	4	"phytanoyl-CoA dioxygenase family protein"	"GO:0000004"	"unknown"
"AFUA_2G03860"	FALSE	4	"plasma membrane low affinity zinc ion transporter, putative"	"GO:0006810"	"transport"
"AFUA_2G03870"	FALSE	3	"FKBP-type peptidyl-prolyl isomerase, putative"	"GO:0000004"	"unknown"
"AFUA_2G05670"	FALSE	2	"negative differentiation regulator (Nrd1), putative"	"GO:0016070"	"RNA metabolism"
"AFUA_2G05720"	FALSE	3	"conserved hypothetical protein"	"GO:0000004"	"unknown"
"AFUA_2G03120"	FALSE	4	"cell wall glucanase (Utr2), putative"	"GO:0045229"	"cell wall and envelope biogenesis"
"AFUA_2G03240"	TRUE	4	"hypothetical protein"	"GO:0000004"	"unknown"
"AFUA_2G03930"	TRUE	2	"small nucleolar ribonucleoprotein complex subunit, putative"	"GO:0016070"	"RNA metabolism"
"AFUA_2G02820"	FALSE	4	"Yippee zinc-binding protein, putative"	"GO:0000004"	"unknown"
"AFUA_2G01010"	FALSE	4	"myo-inositol-phosphate synthase, putative"	"GO:0005975"	"carbohydrate metabolism"
"AFUA_2G05990"	FALSE	4	"conserved hypothetical protein"	"GO:0000004"	"unknown"
"AFUA_2G04970"	FALSE	2	"Kelch repeats protein, putative"	"GO:0000004"	"unknown"
"AFUA_2G04980"	FALSE	3	"tyrosine decarboxylase, putative"	"GO:0000004"	"unknown"
"AFUA_2G05360"	FALSE	3	"C6 transcription factor, putative"	"GO:0045449"	"regulation of transcription"
"AFUA_2G05390"	FALSE	4	"Domain found in Dishevelled, Egl-10, and Pleckstrin domain protein"	"GO:0000004"	"unknown"
"AFUA_2G05400"	TRUE	4	"sugar hydrolase, putative"	"GO:0045229"	"cell wall and envelope biogenesis"
"AFUA_2G03970"	FALSE	3	"DUF52 domain protein"	"GO:0000004"	"unknown"
"AFUA_2G03990"	FALSE	4	"hypothetical protein"	"GO:0000004"	"unknown"
"AFUA_2G01650"	FALSE	1	"conserved hypothetical protein"	"GO:0000004"	"unknown"
"AFUA_2G01890"	FALSE	4	"CAT5 protein"	"GO:0006732"	"coenzyme metabolism"
"AFUA_2G03410"	FALSE	1	"hypothetical protein"	"GO:0000004"	"unknown"
"AFUA_2G06020"	FALSE	2	"mitochondrial respiratory complex I chaperone (Cia84), putative"	"GO:0006091"	"energy pathways"
"AFUA_2G00180"	FALSE	1	"neutral amino acid permease"	"GO:0006810"	"transport"
"AFUA_2G01220"	FALSE	3	"GTP cyclohydrolase II, putative"	"GO:0006732"	"coenzyme metabolism"
"AFUA_2G01250"	FALSE	3	"serine peptidase, family S28, putative"	"GO:0030163"	"protein catabolism"
"AFUA_2G00670"	TRUE	3	"protein kinase, putative"	"GO:0006464"	"protein modification"
"AFUA_2G03050"	FALSE	1	"forkhead domain protein"	"GO:0045449"	"regulation of transcription"
"AFUA_2G04060"	TRUE	1	"NADH:flavin oxidoreductase/NADH oxidase family protein"	"GO:0000004"	"unknown"
"AFUA_2G02990"	FALSE	3	"MYB DNA-binding domain protein"	"GO:0000004"	"unknown"
"AFUA_2G01590"	TRUE	2	"non-classical export protein (Nce2), putative"	"GO:0006810"	"transport"
"AFUA_2G01330"	FALSE	2	"exosome complex subunit Rrp46, putative"	"GO:0016070"	"RNA metabolism"
"AFUA_2G05880"	FALSE	2	"ammonium transporter MEAA"	"GO:0006810"	"transport"
"AFUA_2G05810"	FALSE	4	"dienelactone hydrolase"	"GO:0000004"	"unknown"
"AFUA_2G02330"	TRUE	2	"hypothetical protein"	"GO:0000004"	"unknown"
"AFUA_2G02350"	FALSE	2	"MYB DNA-binding domain protein"	"GO:0000004"	"unknown"
"AFUA_2G05060"	FALSE	2	"alternative oxidase"	"GO:0006091"	"energy pathways"
"AFUA_2G02010"	FALSE	1	"transmembrane protein UsgS"	"GO:0000004"	"unknown"
"AFUA_2G02430"	FALSE	4	"conserved hypothetical protein"	"GO:0000004"	"unknown"
"AFUA_2G04270"	FALSE	2	"mitochondrial inner membrane translocase subunit (TIM17), putative"	"GO:0046907"	"intracellular transport"
"AFUA_2G05430"	FALSE	2	"Uridine kinase"	"GO:0006139"	"nucleobase, nucleoside, nucleotide and nucleic acid metabolism"
"AFUA_2G02130"	FALSE	1	"fatty acid desaturase, putative"	"GO:0006629"	"lipid metabolism"
"AFUA_2G02150"	FALSE	2	"ribosomal protein S10"	"GO:0006412"	"protein biosynthesis"
"AFUA_2G04150"	FALSE	1	"C6 transcription factor, putative"	"GO:0045449"	"regulation of transcription"
"AFUA_2G04190"	FALSE	1	"conserved hypothetical protein"	"GO:0000004"	"unknown"
"AFUA_2G03500"	TRUE	2	"sugar transporter, putative"	"GO:0006810"	"transport"
"AFUA_2G05730"	FALSE	3	"siderochrome-iron transporter (MirC), putative"	"GO:0019725"	"homeostasis"
"AFUA_2G02090"	TRUE	3	"methylated-DNA-protein-cysteine methyltransferase"	"GO:0000004"	"unknown"
"AFUA_2G02290"	FALSE	1	"hypothetical protein"	"GO:0006412"	"protein biosynthesis"
"AFUA_2G05170"	TRUE	4	"hypothetical protein"	"GO:0000004"	"unknown"
"AFUA_2G00440"	TRUE	4	"hypothetical protein"	"GO:0000004"	"unknown"
"AFUA_2G00500"	FALSE	3	"conserved hypothetical protein"	"GO:0000004"	"unknown"
"AFUA_1G04670"	FALSE	1	"related to suppressor protein PSP1"	"GO:0000004"	"unknown"
"AFUA_1G04680"	FALSE	1	"NifU-related protein"	"GO:0019725"	"homeostasis"
"AFUA_1G04690"	FALSE	1	"HIT finger domain protein, putative"	"GO:0000004"	"unknown"
"AFUA_1G04590"	FALSE	1	"ada3 protein, putative"	"GO:0006259"	"DNA metabolism"
"AFUA_1G01600"	FALSE	1	"deoxyribodipyrimidine photolyase"	"GO:0006259"	"DNA metabolism"
"AFUA_1G04550"	FALSE	4	"HMG box protein, putative"	"GO:0045449"	"regulation of transcription"
"AFUA_1G04430"	FALSE	1	"conserved hypothetical protein"	"GO:0000004"	"unknown"
"AFUA_1G04450"	FALSE	4	"siderophore biosynthesis protein, putative"	"GO:0019748"	"secondary metabolism"
"AFUA_1G00770"	TRUE	4	"conserved hypothetical protein"	"GO:0000004"	"unknown"
"AFUA_1G04370"	FALSE	2	"preribosome assembly and transport protein SRP40, putative"	"GO:0016070"	"RNA metabolism"
"AFUA_1G04300"	FALSE	3	"hypothetical protein"	"GO:0000004"	"unknown"
"AFUA_1G04970"	FALSE	4	"Patatin-like serine hydrolase, putative"	"GO:0000004"	"unknown"
"AFUA_1G05020"	FALSE	1	"sulfate transporter, putative"	"GO:0006810"	"transport"
"AFUA_1G05050"	FALSE	3	"cytosine deaminase, putative"	"GO:0006259"	"DNA metabolism"
"AFUA_1G00580"	FALSE	3	"NDT80_PhoG domain protein PcaG"	"duplicated cluster"	"duplicated cluster"
"AFUA_1G00440"	FALSE	4	"DUF895 domain membrane protein"	"duplicated cluster"	"duplicated cluster"
"AFUA_1G05260"	FALSE	1	"DNA-directed DNA polymerase theta, putative"	"GO:0006259"	"DNA metabolism"
"AFUA_1G05300"	FALSE	2	"capsular associated protein, putative"	"GO:0045229"	"cell wall and envelope biogenesis"
"AFUA_1G05320"	FALSE	3	"disulfide isomerase, putative"	"GO:0000004"	"unknown"
"AFUA_1G05410"	FALSE	2	"Krr1 family protein"	"GO:0006412"	"protein biosynthesis"
"AFUA_1G05550"	FALSE	1	"conserved hypothetical protein"	"GO:0000004"	"unknown"
"AFUA_1G05560"	FALSE	2	"GTP binding protein, putative"	"GO:0000004"	"unknown"
"AFUA_1G05720"	FALSE	3	"c-14 sterol reductase"	"GO:0006629"	"lipid metabolism"
"AFUA_1G05790"	FALSE	3	"GPI anchored serine-rich protein"	"GO:0000004"	"unknown"
"AFUA_1G05840"	FALSE	4	"hypothetical protein"	"GO:0000004"	"unknown"
"AFUA_1G06020"	FALSE	4	"DnaJ domain protein"	"GO:0006464"	"protein modification"
"AFUA_1G06150"	FALSE	3	"L-serine dehydratase, putative"	"GO:0006519"	"amino acid"
"AFUA_1G06220"	FALSE	2	"ATP-dependent RNA helicase , putative"	"GO:0016070"	"RNA metabolism"
"AFUA_1G06230"	FALSE	2	"ssf2 protein"	"GO:0016070"	"RNA metabolism"
"AFUA_1G06290"	FALSE	2	"small nucleolar ribonucleoprotein complex subunit (SOF1), putative"	"GO:0016070"	"RNA metabolism"
"AFUA_1G06350"	FALSE	3	"virulence related protein (Cap20), putative"	"GO:0000004"	"unknown"
"AFUA_1G06380"	FALSE	1	"RNA polymerase III subunit CII"	"GO:0016070"	"RNA metabolism"
"AFUA_1G06610"	FALSE	1	"NADH-quinone oxidoreductase, 23 kDa subunit, putative"	"GO:0006091"	"energy pathways"
"AFUA_1G06810"	TRUE	1	"aconitate hydratase, mitochondrial"	"GO:0000004"	"unknown"
"AFUA_1G06820"	FALSE	4	"conserved hypothetical protein"	"GO:0000004"	"unknown"
"AFUA_1G07080"	FALSE	2	"tRNA-specific adenosine-34 deaminase subunit Tad3, putative"	"GO:0016070"	"RNA metabolism"
"AFUA_1G07140"	FALSE	2	"c-24(28) sterol reductase"	"GO:0006629"	"lipid metabolism"
"AFUA_1G07170"	FALSE	1	"Na/H antiporter, putative"	"GO:0019725"	"homeostasis"
"AFUA_1G07210"	TRUE	4	"conserved hypothetical protein"	"GO:0000004"	"unknown"
"AFUA_1G07220"	FALSE	4	"6-phosphofructo-2-kinase 1"	"GO:0006091"	"energy pathways"
"AFUA_1G07380"	FALSE	2	"NADH-dependent glutamate synthase (GLT1), putative"	"GO:0006519"	"amino acid"
"AFUA_1G07400"	FALSE	4	"hypothetical protein"	"GO:0000004"	"unknown"
"AFUA_1G07480"	FALSE	4	"coproporphyrinogen III oxidase, putative"	"GO:0019725"	"homeostasis"
"AFUA_1G07750"	FALSE	1	"FUN19 protein"	"GO:0000004"	"unknown"
"AFUA_1G01990"	FALSE	2	"WD repeat protein"	"GO:0000004"	"unknown"
"AFUA_1G02950"	TRUE	4	"RNA recognition motif. (a.k.a. RRM, RBD, or RNP domain) protein"	"GO:0016070"	"RNA metabolism"
"AFUA_1G02960"	TRUE	4	"hypothetical protein"	"GO:0000004"	"unknown"
"AFUA_1G03550"	FALSE	1	"mitochondrial dihydroxy acid dehydratase, putative"	"GO:0006519"	"amino acid"
"AFUA_1G02820"	TRUE	1	"Y20 protein"	"GO:0006091"	"energy pathways"
"AFUA_1G03490"	FALSE	3	"conserved hypothetical protein"	"GO:0000004"	"unknown"
"AFUA_1G01920"	FALSE	1	"hypothetical protein"	"GO:0000004"	"unknown"
"AFUA_1G01940"	FALSE	1	"hypothetical protein"	"GO:0000004"	"unknown"
"AFUA_1G01960"	TRUE	4	"conserved hypothetical protein"	"GO:0000004"	"unknown"
"AFUA_1G02140"	FALSE	3	"glycogen debranching enzyme, putative"	"GO:0006091"	"energy pathways"
"AFUA_1G03150"	FALSE	3	"c-14 sterol reductase"	"GO:0006629"	"lipid metabolism"
"AFUA_1G02210"	FALSE	2	"60S ribosome biogenesis protein Brx1, putative"	"GO:0006412"	"protein biosynthesis"
"AFUA_1G03720"	FALSE	3	"UPF0136 domain protein"	"GO:0000004"	"unknown"
"AFUA_1G03730"	FALSE	3	"MFS transporter, putative"	"GO:0006810"	"transport"
"AFUA_1G02330"	FALSE	1	"conserved hypothetical protein"	"GO:0000004"	"unknown"
"AFUA_1G02350"	TRUE	1	"MFS transporter, putative"	"GO:0006810"	"transport"
"AFUA_1G03360"	FALSE	3	"hypothetical protein"	"GO:0000004"	"unknown"
"AFUA_1G03380"	FALSE	3	"UDP-N-acetylglucosaminyltransferase"	"GO:0045229"	"cell wall and envelope biogenesis"
"AFUA_1G03200"	FALSE	3	"MFS transporter, putative"	"GO:0006810"	"transport"
"AFUA_1G02590"	FALSE	2	"RNA polymerase I specific transcription initiation factor RRN3 superfamily"	"GO:0016070"	"RNA metabolism"
"AFUA_1G02610"	FALSE	2	"conserved hypothetical protein"	"GO:0016070"	"RNA metabolism"
"AFUA_1G02630"	FALSE	2	"periodic tryptophan protein (Pwp1), putative"	"GO:0016070"	"RNA metabolism"
"AFUA_1G02460"	FALSE	2	"DNA-directed RNA polymerase III 130 kd polypeptide"	"GO:0006259"	"DNA metabolism"
"AFUA_1G02570"	FALSE	3	"aspartyl-tRNA synthetase, cytoplasmic"	"GO:0006412"	"protein biosynthesis"
"AFUA_1G04710"	FALSE	1	"PP-loop ATPase superfamily protein, putative"	"GO:0000004"	"unknown"
"AFUA_1G03780"	FALSE	1	"C6 finger domain protein, putative"	"GO:0045449"	"regulation of transcription"
"AFUA_1G03790"	FALSE	3	"mannosylphosphorylation protein (Mnn4), putative"	"GO:0006464"	"protein modification"
"AFUA_6G08580"	FALSE	2	"FKBP-type peptidyl-prolyl isomerase, putative"	"GO:0000004"	"unknown"
"AFUA_6G08750"	TRUE	1	"delta-1-pyrroline-5-carboxylate dehydrogenase"	"GO:0006519"	"amino acid"
"AFUA_6G08890"	FALSE	2	"thioesterase family protein"	"GO:0006629"	"lipid metabolism"
"AFUA_6G08920"	FALSE	2	"assimilatory sulfite reductase"	"GO:0000004"	"unknown"
"AFUA_6G08940"	FALSE	4	"hypothetical protein"	"GO:0000004"	"unknown"
"AFUA_6G09100"	FALSE	4	"hypothetical protein"	"GO:0000004"	"unknown"
"AFUA_6G09140"	FALSE	3	"oxidoreductase, short-chain dehydrogenase/reductase family"	"GO:0006629"	"lipid metabolism"
"AFUA_6G09190"	FALSE	1	"metallopeptidase family M24, putative"	"GO:0030163"	"protein catabolism"
"AFUA_6G09200"	TRUE	1	"conserved hypothetical protein"	"GO:0000004"	"unknown"
"AFUA_6G09350"	FALSE	1	"C6 finger domain protein, putative"	"GO:0045449"	"regulation of transcription"
"AFUA_6G06470"	FALSE	3	"heat shock protein HSP30, putative"	"GO:0006464"	"protein modification"
"AFUA_6G06480"	TRUE	1	"hypothetical protein"	"GO:0000004"	"unknown"
"AFUA_6G09740"	TRUE	4	"thioredoxin reductase GliT"	"GO:0019748"	"secondary metabolism"
"AFUA_6G09820"	TRUE	2	"transcription factor AATF/Che-1, putative"	"GO:0046999"	"intracellular transport"
"AFUA_6G10040"	TRUE	4	"fructosyl amine: oxygen oxidoreductase"	"GO:0006519"	"amino acid"
"AFUA_6G10080"	FALSE	4	"conserved hypothetical protein"	"GO:0000004"	"unknown"
"AFUA_6G10120"	FALSE	1	"oxidoreductase, zinc-binding"	"GO:0000004"	"unknown"
"AFUA_6G10290"	FALSE	3	"receptor L domain protein"	"GO:0045229"	"cell wall and envelope biogenesis"
"AFUA_6G10460"	FALSE	2	"ceramide synthase membrane component (Lag1), putative"	"GO:0006629"	"lipid metabolism"
"AFUA_6G10650"	FALSE	4	"ATP citrate lyase, subunit 1, putative"	"GO:0006629"	"lipid metabolism"
"AFUA_6G10660"	FALSE	4	"ATP-citrat-lyase"	"GO:0006629"	"lipid metabolism"
"AFUA_6G10720"	TRUE	2	"alpha-ketoglutarate-dependent taurine dioxygenase"	"GO:0000004"	"unknown"
"AFUA_6G10730"	FALSE	2	"putative nucleoporin c22g709c"	"GO:0046907"	"intracellular transport"
"AFUA_6G10790"	FALSE	2	"MFS amine transporter, putative"	"GO:0006810"	"transport"
"AFUA_6G10880"	TRUE	1	"acyl-CoA dehydrogenase, putative"	"GO:0006629"	"lipid metabolism"
"AFUA_6G10970"	FALSE	2	"conserved hypothetical protein"	"GO:0000004"	"unknown"
"AFUA_6G11070"	FALSE	2	"DEAD box RNA helicase (Hca4), putative"	"GO:0016070"	"RNA metabolism"
"AFUA_6G11090"	TRUE	2	"hypothetical protein"	"GO:0000004"	"unknown"
"AFUA_6G11100"	FALSE	2	"basic amino acid transporter, putative"	"GO:0006810"	"transport"
"AFUA_6G11110"	FALSE	2	"C6 zinc cluster transcription factor, putative"	"GO:0045449"	"regulation of transcription"
"AFUA_6G11160"	FALSE	1	"isopentenyl-diphosphate delta-isomerase"	"GO:0019748"	"secondary metabolism"
"AFUA_6G11270"	FALSE	4	"synaptobrevin-like protein"	"GO:0046965"	"intracellular transport"
"AFUA_6G11310"	FALSE	2	"bifunctional pyrimidine biosynthesis protein (PyrABCN), putative"	"GO:0006139"	"nucleobase, nucleoside, nucleotide and nucleic acid metabolism"
"AFUA_6G11430"	FALSE	3	"aldehyde dehydrogenase, putative"	"GO:0000004"	"unknown"
"AFUA_6G11450"	TRUE	1	"C6 transcription factor, putative"	"GO:0045449"	"regulation of transcription"
"AFUA_6G11510"	TRUE	1	"flavodoxin and radical SAM domain protein"	"GO:0006091"	"energy pathways"
"AFUA_6G11890"	FALSE	1	"dynamin GTPase, putative"	"GO:0006810"	"transport"
"AFUA_6G12160"	FALSE	4	"C6 transcription factor, putative"	"GO:0045449"	"regulation of transcription"
"AFUA_6G12180"	FALSE	3	"conserved hypothetical protein"	"GO:0000004"	"unknown"
"AFUA_6G12200"	TRUE	3	"hypothetical protein"	"GO:0000004"	"unknown"
"AFUA_6G12220"	TRUE	4	"isochorismatase family hydrolase, putative"	"GO:0000004"	"unknown"
"AFUA_6G12490"	FALSE	1	"BolA domain protein"	"GO:0000004"	"unknown"
"AFUA_6G12680"	FALSE	3	"HIT domain protein"	"GO:0000004"	"unknown"
"AFUA_6G12750"	FALSE	1	"rhomboid family protein, putative"	"GO:0006464"	"protein modification"
"AFUA_6G12820"	FALSE	3	"MAP kinase FUS3/KSS1"	"GO:0007165"	"signal transduction"
"AFUA_6G12870"	FALSE	3	"mitochondrial ABC-type iron exporter (Atm1), putative"	"GO:0006810"	"transport"
"AFUA_6G12880"	FALSE	3	"hypothetical protein"	"GO:0000004"	"unknown"
"AFUA_6G12920"	FALSE	1	"C2H2 finger domain protein, putative"	"GO:0045449"	"regulation of transcription"
"AFUA_6G12930"	FALSE	1	"mitochondrial aconitate hydratase, putative"	"GO:0006091"	"energy pathways"
"AFUA_6G13200"	FALSE	3	"autophagy regulatory protein (Gsa11/Atg2), putative"	"GO:0006950"	"response to stress"
"AFUA_6G13310"	FALSE	3	"26S proteasome non-ATPase regulatory subunit 9, putative"	"GO:0030163"	"protein catabolism"
"AFUA_6G13330"	FALSE	4	"conserved hypothetical protein"	"GO:0000004"	"unknown"
"AFUA_6G13440"	TRUE	2	"choline sulfatase, putative"	"GO:0000004"	"unknown"
"AFUA_6G13500"	TRUE	2	"conserved hypothetical protein"	"GO:0000004"	"unknown"
"AFUA_6G13560"	TRUE	2	"hypothetical protein"	"GO:0000004"	"unknown"
"AFUA_6G13590"	FALSE	3	"3-isopropylmalate dehydrogenase"	"GO:0006519"	"amino acid"
"AFUA_6G13700"	FALSE	3	"hypothetical protein"	"GO:0000004"	"unknown"
"AFUA_6G13900"	TRUE	1	"conserved hypothetical protein"	"GO:0000004"	"unknown"
"AFUA_6G13980"	TRUE	4	"prenyltransferase, putative"	"GO:0019748"	"secondary metabolism"
"AFUA_6G14000"	TRUE	4	"Tri7-like toxin biosynthesis protein, putative"	"GO:0019748"	"secondary metabolism"
"AFUA_6G14090"	FALSE	3	"CFEM domain protein, putative"	"GO:0000004"	"unknown"
"AFUA_6G14260"	FALSE	2	"conserved hypothetical protein"	"GO:0016070"	"RNA metabolism"
"AFUA_6G14280"	FALSE	4	"hypothetical protein"	"GO:0000004"	"unknown"
"AFUA_6G14330"	FALSE	2	"5-oxo-L-prolinase, putative"	"GO:0000004"	"unknown"
"AFUA_6G14340"	FALSE	3	"glucooligosaccharide oxidase, putative"	"GO:0005975"	"carbohydrate metabolism"
"AFUA_6G14360"	FALSE	4	"cytochrome P450, putative"	"GO:0000004"	"unknown"
"AFUA_6G14410"	TRUE	4	"amidase family protein"	"GO:0006091"	"energy pathways"
"AFUA_6G14460"	FALSE	3	"2-haloalkanoic acid dehalogenase"	"GO:0000004"	"unknown"
"AFUA_6G14470"	FALSE	3	"hypothetical protein"	"GO:0000004"	"unknown"
"AFUA_6G07470"	FALSE	3	"conserved hypothetical protein"	"GO:0000004"	"unknown"
"AFUA_6G07370"	FALSE	3	"hypothetical protein"	"GO:0000004"	"unknown"
"AFUA_6G08050"	FALSE	3	"6-phosphogluconate dehydrogenase, decarboxylating"	"GO:0005975"	"carbohydrate metabolism"
"AFUA_6G07320"	FALSE	1	"drug resistance transporter, EmrB/QacA family, putative"	"GO:0006810"	"transport"
"AFUA_6G07590"	FALSE	4	"Neurodap1-pending protein"	"GO:0000004"	"unknown"
"AFUA_6G07600"	TRUE	1	"oxidoreductase, FAD-binding, putative"	"GO:0000004"	"unknown"
"AFUA_6G07200"	TRUE	1	"conserved hypothetical protein"	"GO:0000004"	"unknown"
"AFUA_6G06770"	FALSE	3	"enolase"	"GO:0006091"	"energy pathways"
"AFUA_6G07670"	FALSE	2	"cytochrome c oxidase assembly protein cox15"	"GO:0006091"	"energy pathways"
"AFUA_6G07720"	FALSE	3	"phosphoenolpyruvate carboxykinase (ATP)"	"GO:0006091"	"energy pathways"
"AFUA_6G07730"	FALSE	3	"plasma membrane antiporter, putative"	"GO:0019725"	"homeostasis"
"AFUA_6G06830"	FALSE	4	"hypothetical protein"	"GO:0016070"	"RNA metabolism"
"AFUA_6G06740"	FALSE	3	"endoplasmic reticulum calcium ATPase, putative"	"GO:0006810"	"transport"
"AFUA_6G07780"	FALSE	4	"Copper fist DNA binding domain protein"	"GO:0045449"	"regulation of transcription"
"AFUA_6G06590"	FALSE	3	"DnaJ chaperone (Caj1), putative"	"GO:0006464"	"protein modification"
"AFUA_6G07090"	TRUE	1	"maleylacetate reductase, putative"	"GO:0006091"	"energy pathways"
"AFUA_6G07100"	FALSE	1	"diphthamide biosynthesis protein 2"	"GO:0006464"	"protein modification"
"AFUA_6G08430"	FALSE	1	"conserved hypothetical protein"	"GO:0000004"	"unknown"
"AFUA_6G08470"	FALSE	3	"glycerol kinase, putative"	"GO:0000004"	"unknown"
"AFUA_6G08390"	FALSE	1	"conserved hypothetical protein"	"GO:0000004"	"unknown"
"AFUA_6G06520"	FALSE	3	"WW domain protein"	"GO:0000004"	"unknown"
"AFUA_6G06560"	FALSE	1	"conserved hypothetical protein"	"GO:0000004"	"unknown"
"AFUA_4G12740"	FALSE	2	"tRNA (adenine-N(1)-)-methyltransferase"	"GO:0016070"	"RNA metabolism"
"AFUA_4G12730"	FALSE	3	"Phosphoserine phosphatase, putative"	"GO:0000004"	"unknown"
"AFUA_4G12700"	FALSE	3	"hypothetical protein"	"GO:0000004"	"unknown"
"AFUA_4G06190"	TRUE	1	"fungal specific transcription factor, putative"	"GO:0045449"	"regulation of transcription"
"AFUA_4G10210"	FALSE	3	"phospholipid-transporting ATPase (DRS2), putative"	"GO:0006810"	"transport"
"AFUA_4G08120"	TRUE	1	"protease inhibitor (Tfs1), putative"	"GO:0000004"	"unknown"
"AFUA_4G08110"	FALSE	2	"translation elongation factor G1, putative"	"GO:0006412"	"protein biosynthesis"
"AFUA_4G14640"	FALSE	2	"low affinity iron transporter, putative"	"GO:0006810"	"transport"
"AFUA_4G14000"	FALSE	4	"tripeptidyl peptidase A"	"GO:0030163"	"protein catabolism"
"AFUA_4G13990"	TRUE	3	"hypothetical protein"	"GO:0000004"	"unknown"
"AFUA_4G07570"	FALSE	2	"WD repeat protein"	"GO:0006412"	"protein biosynthesis"
"AFUA_4G06280"	TRUE	1	"hypothetical protein"	"GO:0000004"	"unknown"
"AFUA_4G06240"	FALSE	3	"progesterone binding protein, putative"	"GO:0006629"	"lipid metabolism"
"AFUA_4G08190"	FALSE	2	"ribosome biogenesis protein Pescadillo, putative"	"GO:0016070"	"RNA metabolism"
"AFUA_4G08170"	FALSE	1	"succinate-semialdehyde dehydrogenase, putative"	"GO:0006519"	"amino acid"
"AFUA_4G08130"	FALSE	4	"mitochondrial hypoxia responsive domain protein"	"GO:0000004"	"unknown"
"AFUA_4G11080"	FALSE	3	"acetyl-coenzyme a synthetase"	"GO:0006629"	"lipid metabolism"
"AFUA_4G11050"	FALSE	1	"NADH-ubiquinone oxidoreductase, subunit F, putative"	"GO:0006091"	"energy pathways"
"AFUA_4G06300"	FALSE	1	"hypothetical protein"	"GO:0000004"	"unknown"
"AFUA_4G07540"	FALSE	2	"small nucleolar ribonucleoprotein complex subunit, putative"	"GO:0016070"	"RNA metabolism"
"AFUA_4G14190"	FALSE	3	"hypothetical protein"	"GO:0000004"	"unknown"
"AFUA_4G12870"	FALSE	1	"methylmalonate-semialdehyde dehydrogenase, putative"	"GO:0000004"	"unknown"
"AFUA_4G12270"	FALSE	3	"androgen receptor coactivator ARA55"	"GO:0000004"	"unknown"
"AFUA_4G11270"	FALSE	2	"hypothetical protein"	"GO:0000004"	"unknown"
"AFUA_4G09190"	FALSE	3	"S-adenosyl-methionine-sterol-C- methyltransferas"	"GO:0006629"	"lipid metabolism"
"AFUA_4G12030"	TRUE	2	"hypothetical protein"	"GO:0000004"	"unknown"
"AFUA_4G13630"	FALSE	4	"PE repeat family protein"	"GO:0000004"	"unknown"
"AFUA_4G06520"	FALSE	4	"conserved hypothetical protein"	"GO:0000004"	"unknown"
"AFUA_4G06410"	FALSE	4	"hypothetical protein"	"GO:0000004"	"unknown"
"AFUA_4G08250"	TRUE	4	"Raffinose synthase or seed imbibition protein Sip1, putative"	"GO:0005975"	"carbohydrate metabolism"
"AFUA_4G08240"	FALSE	1	"alcohol dehydrogenase, zinc-containing"	"GO:0006091"	"energy pathways"
"AFUA_4G09510"	TRUE	1	"conserved hypothetical protein"	"GO:0000004"	"unknown"
"AFUA_4G11970"	FALSE	2	"metallothionein-I gene transcription activator"	"GO:0045449"	"regulation of transcription"
"AFUA_4G11960"	FALSE	1	"Iron only hydrogenase large subunit, C-terminal domain containing protein"	"GO:0006464"	"protein modification"
"AFUA_4G11900"	FALSE	2	"TIM54"	"GO:0046907"	"intracellular transport"
"AFUA_4G12930"	FALSE	4	"ubiquinone biosynthesis monooxgenase (Coq6), putative"	"GO:0006732"	"coenzyme metabolism"
"AFUA_4G11340"	FALSE	3	"saccharopine dehydrogenase"	"GO:0006519"	"amino acid"
"AFUA_4G11320"	FALSE	3	"hypothetical protein"	"GO:0000004"	"unknown"
"AFUA_4G11310"	FALSE	3	"fructose-1,6-bisphosphatase"	"GO:0006091"	"energy pathways"
"AFUA_4G13080"	FALSE	3	"monosaccharide transporter"	"GO:0006810"	"transport"
"AFUA_4G13070"	FALSE	3	"alpha/beta hydrolase, putative"	"GO:0000004"	"unknown"
"AFUA_4G08370"	FALSE	1	"conserved hypothetical protein"	"GO:0000004"	"unknown"
"AFUA_4G13010"	FALSE	1	"conserved hypothetical protein"	"GO:0000004"	"unknown"
"AFUA_4G13500"	FALSE	3	"aldehyde dehydrogenase, putative"	"GO:0000004"	"unknown"
"AFUA_4G06580"	TRUE	1	"hypothetical protein"	"GO:0000004"	"unknown"
"AFUA_4G08390"	FALSE	3	"hypothetical protein"	"GO:0000004"	"unknown"
"AFUA_4G08380"	FALSE	3	"hypothetical protein"	"GO:0000004"	"unknown"
"AFUA_4G09590"	FALSE	3	"hypothetical protein"	"GO:0000004"	"unknown"
"AFUA_4G08490"	FALSE	1	"acyl-CoA dehydrogenase, putative"	"GO:0006629"	"lipid metabolism"
"AFUA_4G06610"	TRUE	1	"hypothetical protein"	"GO:0000004"	"unknown"
"AFUA_4G10450"	TRUE	1	"hypothetical protein"	"GO:0000004"	"unknown"
"AFUA_4G09810"	FALSE	3	"hypothetical protein"	"GO:0000004"	"unknown"
"AFUA_4G09800"	FALSE	3	"conserved hypothetical protein"	"GO:0000004"	"unknown"
"AFUA_4G12540"	FALSE	1	"hypothetical protein"	"GO:0000004"	"unknown"
"AFUA_4G12530"	TRUE	1	"cccA protein"	"GO:0006810"	"transport"
"AFUA_4G12510"	FALSE	1	"hypothetical protein"	"GO:0000004"	"unknown"
"AFUA_4G09710"	FALSE	3	"C6 sexual development transcription factor Pro1"	"GO:0045449"	"regulation of transcription"
"AFUA_4G09700"	FALSE	1	"hypothetical protein"	"GO:0000004"	"unknown"
"AFUA_4G06790"	FALSE	2	"ubiquinol-cytochrome c reductase complex 14 kDa protein"	"GO:0006091"	"energy pathways"
"AFUA_4G06750"	FALSE	2	"protein kinase, putative"	"GO:0051301"	"cell division"
"AFUA_4G08710"	FALSE	3	"short chain dehydrogenase, putative"	"GO:0006629"	"lipid metabolism"
"AFUA_4G08600"	FALSE	3	"aldehyde dehydrogenase, putative"	"GO:0006091"	"energy pathways"
"AFUA_4G14740"	TRUE	4	"serine/threonine protein kinase (Ark1), putative"	"GO:0000004"	"unknown"
"AFUA_4G10130"	TRUE	4	"alpha-amylase (Amy1), putative"	"GO:0005975"	"carbohydrate metabolism"
"AFUA_4G10120"	FALSE	4	"C6 finger domain protein, putative"	"GO:0045449"	"regulation of transcription"
"AFUA_4G10520"	TRUE	2	"CSL family zinc fnger-containing protein"	"GO:0000004"	"unknown"
"AFUA_4G10100"	FALSE	3	"FAD binding domain protein"	"GO:0000004"	"unknown"
"AFUA_4G08660"	FALSE	3	"oligosaccharyltransferase subunit ribophorin II, putative"	"GO:0006464"	"protein modification"
"AFUA_4G09140"	FALSE	1	"ornithine aminotransferase"	"GO:0006519"	"amino acid"
"AFUA_4G09130"	TRUE	1	"mannosyltransferase, putative"	"GO:0006464"	"protein modification"
"AFUA_4G07500"	FALSE	2	"small nucleolar ribonucleoprotein complex subunit, putative"	"GO:0016070"	"RNA metabolism"
"AFUA_4G05890"	FALSE	1	"conserved hypothetical protein"	"GO:0000004"	"unknown"
"AFUA_4G05870"	FALSE	1	"oxidoreductase, short-chain dehydrogenase/reductase family"	"GO:0006629"	"lipid metabolism"
"AFUA_4G05860"	FALSE	1	"mitochondrial NADH-ubiquinone oxidoreductase 20 kD subunit, putative"	"GO:0006091"	"energy pathways"
"AFUA_4G11460"	FALSE	3	"aminotransferase, classes I and II, putative"	"GO:0000004"	"unknown"
"AFUA_4G14350"	TRUE	1	"conserved hypothetical protein"	"GO:0000004"	"unknown"
"AFUA_4G11400"	FALSE	4	"cell surface receptor/MFS transporter (FLVCR), putative"	"GO:0045229"	"cell wall and envelope biogenesis"
"AFUA_4G08960"	FALSE	4	"GPI anchored protein, putative"	"GO:0000004"	"unknown"
"AFUA_4G08940"	FALSE	2	"hypothetical protein"	"GO:0000004"	"unknown"
"AFUA_4G09060"	FALSE	3	"phosphatidate cytidylyltransferase, putative"	"GO:0000004"	"unknown"
"AFUA_4G06840"	FALSE	4	"G-patch DNA repair protein (Drt111), putative"	"GO:0006259"	"DNA metabolism"
"AFUA_4G13450"	TRUE	2	"RNA methyltransferase, TrmH family family"	"GO:0016070"	"RNA metabolism"
"AFUA_4G13410"	FALSE	2	"conserved hypothetical protein"	"GO:0006412"	"protein biosynthesis"
"AFUA_4G12490"	FALSE	1	"guanine nucleotide exchange factor VPS9, putative"	"GO:0046913"	"intracellular transport"
"AFUA_4G09910"	TRUE	4	"conserved hypothetical protein"	"GO:0000004"	"unknown"
"AFUA_4G09880"	FALSE	1	"conserved hypothetical protein"	"GO:0000004"	"unknown"
"AFUA_4G09870"	FALSE	4	"hypothetical protein"	"GO:0000004"	"unknown"
"AFUA_4G13380"	FALSE	4	"conserved hypothetical protein"	"GO:0000004"	"unknown"
"AFUA_4G09110"	TRUE	1	"cytochrome c peroxidase, putative"	"GO:0006091"	"energy pathways"
"AFUA_4G06900"	FALSE	1	"asparagine synthetase (glutamine-hydrolyzing) 2"	"GO:0006519"	"amino acid"
"AFUA_4G06890"	FALSE	1	"14-alpha sterol demethylase Cyp51A"	"GO:0006629"	"lipid metabolism"
"AFUA_4G14380"	FALSE	2	"conserved hypothetical protein"	"GO:0000004"	"unknown"
"AFUA_4G14290"	TRUE	3	"conserved hypothetical protein"	"GO:0000004"	"unknown"
"AFUA_4G10690"	FALSE	1	"Iron-sulfur cluster assembly accessory protein"	"GO:0006464"	"protein modification"
"AFUA_4G10680"	FALSE	1	"conserved hypothetical protein"	"GO:0000004"	"unknown"
"AFUA_4G09960"	FALSE	2	"conserved hypothetical protein"	"GO:0000004"	"unknown"
"AFUA_4G07200"	FALSE	1	"conserved hypothetical protein"	"GO:0000004"	"unknown"
"AFUA_4G13780"	FALSE	4	"polyphenol monooxygenase, putative"	"GO:0000004"	"unknown"
"AFUA_4G13770"	TRUE	4	"glycosyl hydrolase, putative"	"GO:0045229"	"cell wall and envelope biogenesis"
"AFUA_4G07090"	TRUE	1	"C2H2 finger domain protein, putative"	"GO:0045449"	"regulation of transcription"
"AFUA_4G07080"	TRUE	1	"dual specificity phosphatase, putative"	"GO:0000004"	"unknown"
"AFUA_4G06940"	FALSE	3	"Des-1 protein"	"GO:0006629"	"lipid metabolism"
"AFUA_4G12590"	FALSE	4	"conserved hypothetical protein"	"GO:0000004"	"unknown"
"AFUA_4G14070"	FALSE	3	"glycosyl transferase, putative"	"GO:0005975"	"carbohydrate metabolism"
"AFUA_4G07780"	FALSE	1	"mevalonate kinase"	"GO:0006629"	"lipid metabolism"
"AFUA_4G10230"	FALSE	3	"conserved hypothetical protein"	"GO:0000004"	"unknown"
"AFUA_4G06070"	FALSE	1	"translation initiation regulator (Gcn20), putative"	"GO:0006412"	"protein biosynthesis"
"AFUA_4G07270"	TRUE	2	"serine carboxypeptidase, putative"	"GO:0007165"	"signal transduction"
"AFUA_4G14040"	FALSE	3	"Hsp70 family protein"	"GO:0006464"	"protein modification"
"AFUA_4G14010"	FALSE	3	"oxidoreductase, short chain dehydrogenase/reductase family superfamily"	"GO:0000004"	"unknown"
"AFUA_4G13590"	FALSE	4	"hypothetical protein"	"GO:0000004"	"unknown"
"AFUA_4G12110"	FALSE	2	"TPR domain protein"	"GO:0000004"	"unknown"
"AFUA_4G07630"	FALSE	2	"microtubule associated protein (Ytm1), putative"	"GO:0000004"	"unknown"
"AFUA_4G07060"	FALSE	3	"acyl-CoA thioester hydrolase, putative"	"GO:0006629"	"lipid metabolism"
"AFUA_4G07050"	FALSE	3	"L-lactate dehydrogenase"	"GO:0006091"	"energy pathways"
"AFUA_4G07030"	FALSE	4	"hypothetical protein"	"GO:0000004"	"unknown"
"AFUA_1G14180"	FALSE	2	"methyltransferase (Ncl1), putative"	"GO:0016070"	"RNA metabolism"
"AFUA_1G14200"	FALSE	2	"mitochondrial processing peptidase beta subunit, putative"	"GO:0006464"	"protein modification"
"AFUA_1G14220"	FALSE	2	"fibrillarin"	"GO:0016070"	"RNA metabolism"
"AFUA_1G13660"	TRUE	2	"phenol 2-monooxygenase, putative"	"GO:0000004"	"unknown"
"AFUA_1G14450"	TRUE	3	"exo-beta-1,3-glucanase Exg0"	"GO:0045229"	"cell wall and envelope biogenesis"
"AFUA_1G14560"	FALSE	3	"alpha-mannosidase"	"GO:0000004"	"unknown"
"AFUA_1G14610"	FALSE	4	"smp2 protein"	"GO:0006629"	"lipid metabolism"
"AFUA_1G14710"	FALSE	3	"beta-glucosidase 1"	"GO:0005975"	"carbohydrate metabolism"
"AFUA_1G14770"	TRUE	2	"tRNA dihydrouridine synthase, putative"	"GO:0016070"	"RNA metabolism"
"AFUA_1G14800"	FALSE	3	"hypothetical protein"	"GO:0000004"	"unknown"
"AFUA_1G14850"	FALSE	3	"acyl-CoA dehydrogenase, putative"	"GO:0006629"	"lipid metabolism"
"AFUA_1G14990"	FALSE	2	"ATP-dependent RNA helicase (Drs1), putative"	"GO:0016070"	"RNA metabolism"
"AFUA_1G15030"	FALSE	2	"SDA1 domain protein"	"GO:0007049"	"cell cycle"
"AFUA_1G15040"	TRUE	1	"hypothetical protein"	"GO:0000004"	"unknown"
"AFUA_1G15110"	TRUE	4	"conserved hypothetical protein"	"GO:0000004"	"unknown"
"AFUA_1G15160"	FALSE	3	"hypothetical protein"	"GO:0000004"	"unknown"
"AFUA_1G15180"	TRUE	1	"conserved hypothetical protein"	"GO:0000004"	"unknown"
"AFUA_1G15270"	FALSE	4	"ATP-dependent Clp protease, putative"	"GO:0030163"	"protein catabolism"
"AFUA_1G15280"	TRUE	2	"polysaccharide deacetylase family protein"	"GO:0005975"	"carbohydrate metabolism"
"AFUA_1G15350"	TRUE	1	"homoserine acetyltransferase family protein"	"GO:0006519"	"amino acid"
"AFUA_1G15420"	TRUE	3	"hypothetical protein"	"GO:0000004"	"unknown"
"AFUA_1G15430"	FALSE	3	"lipase/esterase, putative"	"GO:0006629"	"lipid metabolism"
"AFUA_1G15490"	TRUE	1	"MFS multidrug transporter, putative"	"GO:0006810"	"transport"
"AFUA_1G15560"	FALSE	1	"hypothetical protein"	"GO:0000004"	"unknown"
"AFUA_1G15590"	FALSE	2	"succinate dehydrogenase membrane anchor subunit, putative"	"GO:0006091"	"energy pathways"
"AFUA_1G15780"	FALSE	3	"3-isopropylmalate dehydrogenase"	"GO:0006519"	"amino acid"
"AFUA_1G15790"	FALSE	2	"ecylglycaid-PDC"	"GO:0006629"	"lipid metabolism"
"AFUA_1G15840"	TRUE	2	"hypothetical protein"	"GO:0000004"	"unknown"
"AFUA_1G15940"	FALSE	3	"Auxin Efflux Carrier superfamily"	"GO:0006810"	"transport"
"AFUA_1G16110"	FALSE	3	"arsenic methyltransferase Cyt19, putative"	"GO:0006950"	"response to stress"
"AFUA_1G16290"	FALSE	2	"ATP dependent RNA helicase (Rok1), putative"	"GO:0016070"	"RNA metabolism"
"AFUA_1G16480"	FALSE	4	"acid phosphatase, putative"	"GO:0000004"	"unknown"
"AFUA_1G16510"	FALSE	4	"heme/steroid binding domain protein, putative"	"GO:0000004"	"unknown"
"AFUA_1G16710"	FALSE	3	"fatty acid elongase (Gig30), putative"	"GO:0006629"	"lipid metabolism"
"AFUA_1G16830"	TRUE	1	"C6 transcription factor, putative"	"GO:0045449"	"regulation of transcription"
"AFUA_1G16880"	TRUE	1	"ABC multidrug transporter, putative"	"GO:0006810"	"transport"
"AFUA_1G16970"	FALSE	1	"ADP-ribosylation factor family protein"	"GO:0046911"	"intracellular transport"
"AFUA_1G17040"	FALSE	4	"D-lactate dehydrogenase"	"GO:0006519"	"amino acid"
"AFUA_1G17070"	TRUE	1	"FYVE domain protein, putative"	"GO:0000004"	"unknown"
"AFUA_1G17170"	FALSE	3	"alpha-ketoglutarate-dependent taurine dioxygenase"	"GO:0000004"	"unknown"
"AFUA_1G17180"	FALSE	3	"pyridine nucleotide-disulphide oxidoreductase, putative"	"GO:0006259"	"DNA metabolism"
"AFUA_1G17190"	FALSE	3	"long-chain-fatty-acid-CoA ligase, putative"	"GO:0006810"	"transport"
"AFUA_1G17200"	FALSE	3	"nonribosomal peptide synthase, putative"	"GO:0019748"	"secondary metabolism"
"AFUA_1G17250"	FALSE	3	"conidial hydrophobin RodB"	"GO:0045229"	"cell wall and envelope biogenesis"
"AFUA_1G17270"	FALSE	3	"ferric-chelate reductase (Fre2), putative"	"GO:0006810"	"transport"
"AFUA_1G17280"	FALSE	3	"hypothetical protein"	"GO:0000004"	"unknown"
"AFUA_1G17350"	FALSE	4	"CP2 transcription factor, putative"	"GO:0045449"	"regulation of transcription"
"AFUA_1G17550"	TRUE	4	"HET domain protein"	"GO:0000004"	"unknown"
"AFUA_1G17630"	FALSE	4	"FAD/FMN-containing protein"	"GO:0000004"	"unknown"
"AFUA_1G11610"	FALSE	4	"3-dehydroquinate dehydratase, type II"	"GO:0005975"	"carbohydrate metabolism"
"AFUA_1G11480"	FALSE	3	"hypothetical protein"	"GO:0000004"	"unknown"
"AFUA_1G08870"	FALSE	2	"hypothetical protein"	"GO:0000004"	"unknown"
"AFUA_1G08880"	FALSE	3	"heavy metal ion transporter, putative"	"GO:0006810"	"transport"
"AFUA_1G09440"	FALSE	2	"ribosomal protein S23 (S12)"	"GO:0006412"	"protein biosynthesis"
"AFUA_1G09470"	FALSE	3	"aminotransferase, class V, putative"	"GO:0006091"	"energy pathways"
"AFUA_1G09510"	FALSE	3	"GPI anchored serine-threonine rich protein"	"GO:0000004"	"unknown"
"AFUA_1G09520"	TRUE	3	"hypothetical protein"	"GO:0000004"	"unknown"
"AFUA_1G09540"	FALSE	3	"negative regulator of cdc42p"	"GO:0006464"	"protein modification"
"AFUA_1G12920"	FALSE	3	"glycogen phosphorylase 1; possible glycogen phosphorylase"	"GO:0006091"	"energy pathways"
"AFUA_1G12940"	FALSE	3	"MAP kinase (Osm1), putative"	"GO:0007165"	"signal transduction"
"AFUA_1G12830"	FALSE	4	"nitrate reductase NiaD"	"GO:0000004"	"unknown"
"AFUA_1G12840"	FALSE	4	"nitrite reductase"	"GO:0000004"	"unknown"
"AFUA_1G09580"	FALSE	3	"conserved hypothetical protein"	"GO:0000004"	"unknown"
"AFUA_1G09590"	FALSE	3	"conserved hypothetical protein"	"GO:0000004"	"unknown"
"AFUA_1G13340"	FALSE	3	"DUF6 domain protein, putative"	"GO:0000004"	"unknown"
"AFUA_1G13350"	FALSE	3	"transporter, putative"	"GO:0006810"	"transport"
"AFUA_1G10220"	FALSE	4	"hypothetical protein"	"GO:0000004"	"unknown"
"AFUA_1G09300"	TRUE	1	"hypothetical protein"	"GO:0000004"	"unknown"
"AFUA_1G09210"	FALSE	2	"AAA family ATPase, putative"	"GO:0006412"	"protein biosynthesis"
"AFUA_1G10120"	FALSE	4	"ABC transporter permease protein"	"GO:0000004"	"unknown"
"AFUA_1G12690"	FALSE	3	"ABC multidrug transporter Mdr4"	"GO:0006810"	"transport"
"AFUA_1G12730"	FALSE	2	"mitochondrial large ribosomal subunit protein L3, putative"	"GO:0006412"	"protein biosynthesis"
"AFUA_1G09030"	FALSE	4	"hypothetical protein"	"GO:0000004"	"unknown"
"AFUA_1G11880"	FALSE	3	"acetoacetyl-CoA synthase"	"GO:0006629"	"lipid metabolism"
"AFUA_1G09710"	FALSE	2	"hypothetical protein"	"GO:0000004"	"unknown"
"AFUA_1G10470"	FALSE	2	"conserved hypothetical protein"	"GO:0000004"	"unknown"
"AFUA_1G11000"	TRUE	1	"C6 transcription factor, putative"	"GO:0045449"	"regulation of transcription"
"AFUA_1G10750"	FALSE	4	"prolyl-tRNA synthetase"	"GO:0016070"	"RNA metabolism"
"AFUA_1G10770"	TRUE	1	"neutral amino acid permease, putative"	"GO:0006810"	"transport"
"AFUA_1G13190"	FALSE	1	"GRISEA protein, putative"	"GO:0045449"	"regulation of transcription"
"AFUA_1G13200"	FALSE	2	"conserved hypothetical protein"	"GO:0000004"	"unknown"
"AFUA_1G13210"	TRUE	2	"uracil permease"	"GO:0006139"	"nucleobase, nucleoside, nucleotide and nucleic acid metabolism"
"AFUA_1G10800"	FALSE	1	"thioesterase family protein"	"GO:0006629"	"lipid metabolism"
"AFUA_1G12350"	FALSE	3	"extracellular fruiting body protein, putative"	"GO:0000004"	"unknown"
"AFUA_1G09750"	TRUE	3	"aldehyde reductase (AKR1), putative"	"GO:0000004"	"unknown"
"AFUA_1G12370"	FALSE	3	"DUF255 domain protein"	"GO:0000004"	"unknown"
"AFUA_1G10080"	TRUE	1	"C2H2 transcription factor, putative"	"GO:0045449"	"regulation of transcription"
"AFUA_1G12290"	FALSE	1	"possible NADH-ubiquinone oxidoreductase"	"GO:0006091"	"energy pathways"
"AFUA_1G09900"	TRUE	3	"alpha-L-arabinofuranosidase"	"GO:0000004"	"unknown"
"AFUA_1G13300"	FALSE	3	"GTP cyclohydrolase ii"	"GO:0006732"	"coenzyme metabolism"
"AFUA_1G13320"	FALSE	4	"conserved hypothetical protein"	"GO:0000004"	"unknown"
"AFUA_1G09930"	FALSE	3	"glycerol dehydrogenase (GCY1), putative"	"GO:0000004"	"unknown"
"AFUA_1G10560"	FALSE	2	"GTP binding protein, putative"	"GO:0016070"	"RNA metabolism"
"AFUA_1G10590"	TRUE	1	"GPI anchored protein, putative"	"GO:0000004"	"unknown"
"AFUA_1G10610"	FALSE	1	"hypothetical protein"	"GO:0000004"	"unknown"
"AFUA_1G09130"	FALSE	1	"conserved hypothetical protein"	"GO:0000004"	"unknown"
"AFUA_1G13800"	FALSE	3	"mfs-multidrug-resistance transporter"	"GO:0006810"	"transport"
"AFUA_1G12220"	TRUE	1	"hypothetical protein"	"GO:0000004"	"unknown"
"AFUA_1G12240"	FALSE	3	"MFS peptide transporter, putaitve"	"GO:0006810"	"transport"
"AFUA_1G12250"	FALSE	4	"mitochondrial hypoxia responsive domain protein"	"GO:0000004"	"unknown"
"AFUA_1G12090"	FALSE	4	"cation efflux family protein family"	"GO:0006810"	"transport"
"AFUA_1G12110"	FALSE	2	"NADH:ubiquinone oxidoreductase (NADH dehydrogenase),14 kDa"	"GO:0006091"	"energy pathways"
"AFUA_1G12190"	FALSE	3	"conserved hypothetical protein"	"GO:0000004"	"unknown"
"AFUA_1G10380"	FALSE	1	"nonribosomal peptide synthase Afpes1"	"GO:0019748"	"secondary metabolism"
"AFUA_1G13970"	FALSE	3	"MFS transporter, putative"	"GO:0006810"	"transport"
"AFUA_1G13980"	FALSE	3	"conserved hypothetical protein"	"GO:0000004"	"unknown"
"AFUA_1G13990"	FALSE	3	"conserved hypothetical protein"	"GO:0000004"	"unknown"
"AFUA_1G11930"	FALSE	1	"protein kinase, putative"	"GO:0006464"	"protein modification"
"AFUA_1G10300"	FALSE	1	"hypothetical protein"	"GO:0000004"	"unknown"
"AFUA_1G10310"	FALSE	1	"RNase L inhibitor of the ABC superfamily, putative"	"GO:0016070"	"RNA metabolism"
"AFUA_1G13510"	FALSE	1	"C6 transcription factor (FacB), putative"	"GO:0045449"	"regulation of transcription"
"AFUA_1G13550"	FALSE	4	"hypothetical protein"	"GO:0000004"	"unknown"
"AFUA_1G13100"	FALSE	2	"nucleoporin (Nup184), putative"	"GO:0046907"	"intracellular transport"
"AFUA_5G10270"	TRUE	4	"heat shock protein, HSP20 family"	"GO:0006464"	"protein modification"
"AFUA_5G13970"	FALSE	3	"conserved hypothetical protein"	"GO:0000004"	"unknown"
"AFUA_5G13850"	TRUE	4	"small oligopeptide transporter, OPT family"	"GO:0006810"	"transport"
"AFUA_5G13840"	FALSE	4	"NUDIX domain, putative"	"GO:0000004"	"unknown"
"AFUA_5G13810"	TRUE	1	"transulfuration enzyme family protein, putative"	"GO:0000004"	"unknown"
"AFUA_5G13800"	TRUE	1	"transcriptional regulator, putative"	"GO:0045449"	"regulation of transcription"
"AFUA_5G06780"	FALSE	1	"carbamoyl-phosphate synthase, small subunit"	"GO:0006519"	"amino acid"
"AFUA_5G10760"	FALSE	1	"alpha-1,2-mannosyltransferase (Kre2), putative"	"GO:0006464"	"protein modification"
"AFUA_5G05930"	FALSE	2	"RNA processing factor 1"	"GO:0016070"	"RNA metabolism"
"AFUA_5G15010"	FALSE	1	"arsenite permease (ArsB), putative"	"GO:0006810"	"transport"
"AFUA_5G09130"	TRUE	4	"polysaccharide deacetylase family protein"	"GO:0005975"	"carbohydrate metabolism"
"AFUA_5G09070"	TRUE	3	"hypothetical protein"	"GO:0000004"	"unknown"
"AFUA_5G05720"	TRUE	4	"conserved hypothetical protein"	"GO:0005975"	"carbohydrate metabolism"
"AFUA_5G05710"	FALSE	2	"pseudouridylate synthase family protein"	"GO:0016070"	"RNA metabolism"
"AFUA_5G10950"	FALSE	4	"hypothetical protein"	"GO:0000004"	"unknown"
"AFUA_5G07750"	FALSE	1	"ferrochelatase precursor"	"GO:0000065"	"unknown"
"AFUA_5G07740"	FALSE	1	"DSB repair complex subunit Ku70, putative"	"GO:0006259"	"DNA metabolism"
"AFUA_5G10940"	FALSE	4	"conserved hypothetical protein"	"GO:0000004"	"unknown"
"AFUA_5G10920"	FALSE	3	"DUF221 domain protein, putative"	"GO:0000004"	"unknown"
"AFUA_5G10910"	FALSE	3	"hypothetical protein"	"GO:0000004"	"unknown"
"AFUA_5G07810"	FALSE	2	"DUF914 domain membrane protein"	"GO:0000004"	"unknown"
"AFUA_5G07780"	FALSE	1	"squalene monooxygenase Erg1"	"GO:0006629"	"lipid metabolism"
"AFUA_5G07760"	FALSE	1	"tetracycline-efflux transporter, putative"	"GO:0000004"	"unknown"
"AFUA_5G11080"	FALSE	1	"MSF multidrug transporter, putative"	"GO:0006810"	"transport"
"AFUA_5G07840"	TRUE	3	"conserved hypothetical protein"	"GO:0000004"	"unknown"
"AFUA_5G10060"	TRUE	3	"cytochrome b5 reductase, putative"	"GO:0006091"	"energy pathways"
"AFUA_5G13300"	FALSE	3	"aspartic endopeptidase Pep1"	"GO:0030163"	"protein catabolism"
"AFUA_5G09290"	TRUE	3	"NAD-dependent 15-hydroxyprostaglandin dehydrogenase"	"GO:0006732"	"coenzyme metabolism"
"AFUA_5G06580"	FALSE	3	"mfs-multidrug-resistance transporter"	"GO:0006810"	"transport"
"AFUA_5G11030"	TRUE	4	"acyltransferase, putative"	"GO:0006629"	"lipid metabolism"
"AFUA_5G12910"	FALSE	2	"small nuclear ribonucleoprotein SmD2, putative"	"GO:0016070"	"RNA metabolism"
"AFUA_5G14680"	FALSE	4	"hypothetical protein"	"GO:0000004"	"unknown"
"AFUA_5G13750"	FALSE	4	"caleosin domain protein"	"GO:0006629"	"lipid metabolism"
"AFUA_5G13740"	TRUE	4	"protein phosphatase 2C, putative"	"GO:0006464"	"protein modification"
"AFUA_5G10650"	FALSE	4	"pyridoxamine phosphate oxidase, putative"	"GO:0006629"	"lipid metabolism"
"AFUA_5G10620"	FALSE	1	"CBF/NF-Y family transcription factor, putative"	"GO:0016070"	"RNA metabolism"
"AFUA_5G14890"	FALSE	1	"hypothetical protein"	"GO:0000004"	"unknown"
"AFUA_5G14870"	TRUE	1	"protein kinase, putative"	"GO:0000004"	"unknown"
"AFUA_5G08800"	FALSE	1	"hypothetical protein"	"GO:0000004"	"unknown"
"AFUA_5G06910"	TRUE	4	"DUF636 domain protein"	"GO:0000004"	"unknown"
"AFUA_5G10610"	FALSE	2	"ubiquinol-cytochrome c reductase iron-sulfur subunit precursor"	"GO:0006091"	"energy pathways"
"AFUA_5G10560"	FALSE	1	"cytochrome c oxidase subunit V"	"GO:0006091"	"energy pathways"
"AFUA_5G06520"	TRUE	2	"low-temperature viability protein ltv1"	"GO:0000004"	"unknown"
"AFUA_5G11260"	TRUE	1	"siderophore transcription factor SreA"	"GO:0045449"	"regulation of transcription"
"AFUA_5G07000"	FALSE	1	"NAD binding Rossmann fold oxidoreductase, putative"	"GO:0000004"	"unknown"
"AFUA_5G07570"	TRUE	1	"pyruvate carboxylase, putative"	"GO:0006732"	"coenzyme metabolism"
"AFUA_5G06710"	FALSE	4	"DUF89 domain protein"	"GO:0000004"	"unknown"
"AFUA_5G06680"	TRUE	1	"4-aminobutyrate aminotransferase"	"GO:0000004"	"unknown"
"AFUA_5G11290"	FALSE	1	"D-amino acid oxidase"	"GO:0006519"	"amino acid"
"AFUA_5G05600"	FALSE	1	"forkhead transcription factor (Sep1), putative"	"GO:0045449"	"regulation of transcription"
"AFUA_5G07110"	FALSE	1	"integral membrane protein"	"GO:0000004"	"unknown"
"AFUA_5G09330"	FALSE	4	"CipC protein"	"GO:0000004"	"unknown"
"AFUA_5G14860"	TRUE	4	"cytochrome P450"	"GO:0000004"	"unknown"
"AFUA_5G09800"	TRUE	1	"hypothetical protein"	"GO:0000004"	"unknown"
"AFUA_5G12850"	FALSE	2	"las1 protein"	"GO:0007165"	"signal transduction"
"AFUA_5G12840"	FALSE	1	"hydroxyacylglutathione hydrolase, putative"	"GO:0005975"	"carbohydrate metabolism"
"AFUA_5G12800"	FALSE	2	"50S ribosomal protein L4"	"GO:0006412"	"protein biosynthesis"
"AFUA_5G11430"	FALSE	1	"quinone oxidoreductase, putative"	"GO:0005975"	"carbohydrate metabolism"
"AFUA_5G14110"	TRUE	4	"hypothetical protein"	"GO:0000004"	"unknown"
"AFUA_5G08100"	FALSE	4	"hypothetical protein"	"GO:0000004"	"unknown"
"AFUA_5G09420"	TRUE	3	"CLOCK-CONTROLLED PROTEIN 8"	"GO:0000004"	"unknown"
"AFUA_5G09400"	FALSE	3	"carbonyl reductase, putative"	"GO:0000004"	"unknown"
"AFUA_5G07980"	FALSE	3	"hypothetical protein"	"GO:0000004"	"unknown"
"AFUA_5G06070"	FALSE	1	"ABC multidrug transporter Mdr1"	"GO:0006810"	"transport"
"AFUA_5G14130"	FALSE	3	"hypothetical protein"	"GO:0000004"	"unknown"
"AFUA_5G11550"	FALSE	1	"tRNA(m5U54)methyltransferase"	"GO:0016070"	"RNA metabolism"
"AFUA_5G06090"	FALSE	1	"type-III integral membrane protein (Ytp1), putative"	"GO:0000004"	"unknown"
"AFUA_5G08220"	FALSE	4	"hypothetical protein"	"GO:0000004"	"unknown"
"AFUA_5G08200"	FALSE	2	"hypothetical protein"	"GO:0000004"	"unknown"
"AFUA_5G11620"	FALSE	2	"pre-mRNA splicing factor RNA helicase (Prp43), putative"	"GO:0016070"	"RNA metabolism"
"AFUA_5G09970"	TRUE	4	"67 kDa myosin-cross-reactive antigen family protein"	"GO:0000004"	"unknown"
"AFUA_5G09480"	FALSE	1	"ABC transporter, putative"	"GO:0006810"	"transport"
"AFUA_5G09450"	FALSE	3	"isoflavone reductase family protein"	"GO:0000004"	"unknown"
"AFUA_5G11690"	FALSE	3	"related to protein tyrosine phosphatase PPS1"	"GO:0006732"	"coenzyme metabolism"
"AFUA_5G08300"	FALSE	2	"alpha-actinin, sarcomeric (f-actin cross linking protein)"	"GO:0051301"	"cell division"
"AFUA_5G08290"	TRUE	4	"aldo-keto reductase, putative"	"GO:0006629"	"lipid metabolism"
"AFUA_5G09830"	FALSE	1	"cation efflux family protein, putative"	"GO:0006810"	"transport"
"AFUA_5G08380"	FALSE	2	"hypothetical protein"	"GO:0000004"	"unknown"
"AFUA_5G08370"	FALSE	4	"polyubiquitin binding protein (Doa1/Ufd3), putative"	"GO:0030163"	"protein catabolism"
"AFUA_5G12560"	FALSE	3	"hypothetical protein"	"GO:0000004"	"unknown"
"AFUA_5G12550"	FALSE	3	"N-acetylglucosaminyl-phosphatidylinositol deacetylase, putative"	"GO:0006464"	"protein modification"
"AFUA_5G13450"	FALSE	3	"triosephosphate isomerase"	"GO:0006091"	"energy pathways"
"AFUA_5G13410"	FALSE	4	"SNF7 family protein"	"GO:0046918"	"intracellular transport"
"AFUA_5G10370"	FALSE	1	"succinate dehydrogenase iron-sulphur protein"	"GO:0006091"	"energy pathways"
"AFUA_5G06340"	FALSE	1	"BAR domain protein"	"GO:0000004"	"unknown"
"AFUA_5G12460"	TRUE	3	"2-amino-3-carboxymuconate-6-semialdehyde decarboxylase, putative"	"GO:0000004"	"unknown"
"AFUA_5G13610"	FALSE	2	"conserved hypothetical protein"	"GO:0000004"	"unknown"
"AFUA_5G13600"	FALSE	2	"vacuolar protein sorting vps16, putative"	"GO:0046915"	"intracellular transport"
"AFUA_5G13510"	FALSE	2	"cell cycle control protein (Cwf8), putative"	"GO:0007049"	"cell cycle"
"AFUA_5G08890"	FALSE	2	"homoaconitase LysF"	"GO:0006519"	"amino acid"
"AFUA_5G07290"	FALSE	3	"NADPH-dependent FMN and FAD containing oxidoreductase"	"GO:0000004"	"unknown"
"AFUA_5G12350"	FALSE	3	"ribonucleotide reductase"	"GO:0006259"	"DNA metabolism"
"AFUA_5G14230"	FALSE	1	"C6 transcription factor, putative"	"GO:0045449"	"regulation of transcription"
"AFUA_5G14210"	FALSE	4	"glucose-repressible gene protein-related protein"	"GO:0000004"	"unknown"
"AFUA_5G14200"	FALSE	4	"hypothetical protein"	"GO:0000004"	"unknown"
"AFUA_5G09930"	FALSE	3	"hypothetical protein"	"GO:0000004"	"unknown"
"AFUA_5G09910"	FALSE	1	"pnitroreductase family protein, putative"	"GO:0006629"	"lipid metabolism"
"AFUA_5G09620"	FALSE	2	"gcd14 protein"	"GO:0016070"	"RNA metabolism"
"AFUA_5G08510"	FALSE	2	"dynein family protein"	"GO:0051301"	"cell division"
"AFUA_5G09680"	FALSE	1	"succinate dehydrogenase cytochrome b560 subunit"	"GO:0000004"	"unknown"
"AFUA_5G12050"	FALSE	3	"DNA ligase, putative"	"GO:0006259"	"DNA metabolism"
"AFUA_5G12040"	FALSE	1	"hypothetical protein"	"GO:0000004"	"unknown"
"AFUA_5G12020"	TRUE	1	"C6 transcription factor (NirA), putative"	"GO:0045449"	"regulation of transcription"
"AFUA_5G13560"	FALSE	4	"FHA domain protein"	"GO:0000004"	"unknown"
"AFUA_5G07480"	FALSE	4	"hypothetical protein"	"GO:0000004"	"unknown"
"AFUA_5G14780"	FALSE	4	"heat shock trehalose synthase, putative"	"GO:0005975"	"carbohydrate metabolism"
"AFUA_5G09670"	FALSE	2	"RNase III domain protein"	"GO:0000004"	"unknown"
"AFUA_5G09640"	FALSE	1	"conserved fungal protein"	"GO:0000004"	"unknown"
"AFUA_5G12150"	FALSE	1	"PH domain protein"	"GO:0000004"	"unknown"
"AFUA_5G12130"	FALSE	3	"Rab small monomeric GTPase Rab7, putative"	"GO:0046951"	"intracellular transport"
"AFUA_5G11760"	FALSE	4	"hydroxymethylbilane synthase, putative"	"GO:0000004"	"unknown"
"AFUA_5G11740"	FALSE	2	"mitochondrial ribosomal protein L23, putative"	"GO:0006412"	"protein biosynthesis"
"AFUA_5G11820"	TRUE	4	"conserved hypothetical protein"	"GO:0000004"	"unknown"
"AFUA_5G06270"	TRUE	1	"5-aminolevulinic acid synthase"	"GO:0006732"	"coenzyme metabolism"
"AFUA_5G09860"	FALSE	3	"esterase, putative"	"GO:0006629"	"lipid metabolism"
"AFUA_5G07330"	TRUE	3	"carboxypeptidase S1, putative"	"GO:0030163"	"protein catabolism"
"AFUA_5G07320"	TRUE	1	"poly(ADP)-ribose polymerase PARP, putative"	"GO:0016070"	"RNA metabolism"
"AFUA_5G06240"	FALSE	4	"alcohol dehydrogenase, putative"	"GO:0006091"	"energy pathways"
"AFUA_5G06230"	TRUE	4	"gaba-specific permease"	"GO:0006810"	"transport"
"AFUA_5G12000"	TRUE	1	"hypothetical protein"	"GO:0000004"	"unknown"
"AFUA_5G11990"	FALSE	1	"alpha-1,3-mannosyltransferase (Alg3), putative"	"GO:0006464"	"protein modification"
"AFUA_5G11980"	TRUE	1	"MFS efflux transporter, putative"	"GO:0006810"	"transport"
"AFUA_5G08600"	FALSE	1	"homoserine O-acetyltransferase"	"GO:0006519"	"amino acid"
"AFUA_5G08590"	TRUE	1	"endo-1,4-beta-xylanase, putative"	"GO:0005975"	"carbohydrate metabolism"
"AFUA_5G06640"	TRUE	4	"hypothetical protein"	"GO:0000004"	"unknown"
"AFUA_5G12090"	FALSE	4	"conserved hypothetical protein"	"GO:0000004"	"unknown"
"AFUA_5G12080"	FALSE	1	"hypothetical protein"	"GO:0000004"	"unknown"
"AFUA_5G07410"	FALSE	3	"phenylacetyl-CoA ligase"	"GO:0000004"	"unknown"
"AFUA_5G08650"	FALSE	3	"conserved hypothetical protein"	"GO:0000004"	"unknown"
"AFUA_5G08640"	FALSE	4	"hypothetical protein"	"GO:0000004"	"unknown"
"AFUA_5G13100"	FALSE	4	"hypothetical protein"	"GO:0000004"	"unknown"
"AFUA_5G13070"	FALSE	2	"hypothetical protein"	"GO:0000004"	"unknown"
"AFUA_5G13210"	FALSE	4	"alpha-1,2-mannosyltransferase (Alg2), putative"	"GO:0006464"	"protein modification"
"AFUA_5G13690"	TRUE	2	"DUF74 domain protein"	"GO:0000004"	"unknown"
"AFUA_5G07490"	TRUE	4	"steroid monooxygenase [imported]"	"GO:0006629"	"lipid metabolism"
"AFUA_5G12770"	TRUE	1	"metallo-beta-lactamase family protein"	"GO:0019748"	"secondary metabolism"
"AFUA_5G10210"	TRUE	4	"hypothetical protein"	"GO:0000004"	"unknown"
"AFUA_3G05320"	FALSE	2	"C2H2 finger domain protein, putative"	"GO:0045449"	"regulation of transcription"
"AFUA_3G11070"	FALSE	4	"pyruvate decarboxylase PdcA, putative"	"GO:0006091"	"energy pathways"
"AFUA_3G11060"	TRUE	4	"THUMP domain protein"	"GO:0000004"	"unknown"
"AFUA_3G11040"	FALSE	3	"SNARE-dependent exocytosis protein (Sro7), putative"	"GO:0046982"	"intracellular transport"
"AFUA_3G12630"	FALSE	1	"cytochrome b561, putative"	"GO:0006091"	"energy pathways"
"AFUA_3G06740"	FALSE	1	"C6 transcription factor (Gal4), putative"	"GO:0045449"	"regulation of transcription"
"AFUA_3G06730"	FALSE	1	"MFS sugar transporter, putative"	"GO:0006810"	"transport"
"AFUA_3G10940"	FALSE	4	"peroxisomal membrane protein receptor Pex19, putative"	"GO:0000004"	"unknown"
"AFUA_3G11970"	FALSE	2	"C2H2 transcription factor PacC, putative"	"GO:0045449"	"regulation of transcription"
"AFUA_3G10870"	FALSE	1	"hypothetical protein"	"GO:0000004"	"unknown"
"AFUA_3G09390"	FALSE	4	"AMMECR1"	"GO:0000004"	"unknown"
"AFUA_3G09340"	FALSE	2	"PDCD2_C domain protein, putative"	"GO:0000004"	"unknown"
"AFUA_3G11880"	FALSE	2	"hypothetical protein"	"GO:0000004"	"unknown"
"AFUA_3G09260"	FALSE	4	"hypothetical protein"	"GO:0000004"	"unknown"
"AFUA_3G13440"	FALSE	4	"stomatin family protein"	"GO:0000004"	"unknown"
"AFUA_3G13160"	FALSE	1	"hypothetical protein"	"GO:0000004"	"unknown"
"AFUA_3G13140"	FALSE	1	"7alpha-cephem-methoxylase P8 chain, putative"	"GO:0000004"	"unknown"
"AFUA_3G13500"	FALSE	3	"hypothetical protein"	"GO:0000004"	"unknown"
"AFUA_3G10300"	FALSE	3	"galactokinase"	"GO:0005975"	"carbohydrate metabolism"
"AFUA_3G09120"	FALSE	3	"hypothetical protein"	"GO:0000004"	"unknown"
"AFUA_3G09100"	FALSE	1	"hypothetical protein"	"GO:0000004"	"unknown"
"AFUA_3G09040"	FALSE	2	"conserved hypothetical protein"	"GO:0000004"	"unknown"
"AFUA_3G07150"	FALSE	3	"succinate-semialdehyde dehydrogenase, putative"	"GO:0006519"	"amino acid"
"AFUA_3G09690"	FALSE	1	"extracellular thaumatin domain protein, putative"	"GO:0000004"	"unknown"
"AFUA_3G15050"	FALSE	2	"Flavin-binding monooxygenase, putative"	"GO:0000004"	"unknown"
"AFUA_3G08990"	TRUE	2	"hypothetical protein"	"GO:0045229"	"cell wall and envelope biogenesis"
"AFUA_3G08980"	FALSE	4	"threonine synthase"	"GO:0006519"	"amino acid"
"AFUA_3G08960"	FALSE	1	"epoxide hydrolase"	"GO:0006629"	"lipid metabolism"
"AFUA_3G14350"	FALSE	2	"GTP binding protein Guf1, putative"	"GO:0000004"	"unknown"
"AFUA_3G06400"	FALSE	2	"hypothetical protein"	"GO:0000004"	"unknown"
"AFUA_3G06380"	FALSE	2	"hypothetical protein"	"GO:0000004"	"unknown"
"AFUA_3G06180"	FALSE	1	"DNA lyase"	"GO:0006259"	"DNA metabolism"
"AFUA_3G06170"	TRUE	2	"mating type protein MAT1-2-1"	"GO:0007165"	"signal transduction"
"AFUA_3G07230"	FALSE	4	"DNA / pantothenate metabolism flavoprotein, putative"	"GO:0006732"	"coenzyme metabolism"
"AFUA_3G05590"	FALSE	1	"DNA helicase, putative"	"GO:0006259"	"DNA metabolism"
"AFUA_3G10750"	FALSE	4	"acetate kinase, putative"	"GO:0000004"	"unknown"
"AFUA_3G08900"	FALSE	4	"tubulin-specific chaperone c, putative"	"GO:0006464"	"protein modification"
"AFUA_3G11790"	FALSE	3	"galactose-proton symport, putative"	"GO:0006810"	"transport"
"AFUA_3G08850"	FALSE	3	"FAD dependent sulfhydryl oxidase Erv1, putative"	"GO:0019725"	"homeostasis"
"AFUA_3G13100"	FALSE	1	"hypothetical protein"	"GO:0000004"	"unknown"
"AFUA_3G11110"	FALSE	2	"Pumilio-family RNA binding repeat domain protein"	"GO:0016070"	"RNA metabolism"
"AFUA_3G10090"	FALSE	3	"dihydroneopterin aldolase domain protein"	"GO:0000004"	"unknown"
"AFUA_3G11210"	FALSE	2	"YagE family protein"	"GO:0000004"	"unknown"
"AFUA_3G07310"	FALSE	4	"conserved hypothetical protein"	"GO:0000004"	"unknown"
"AFUA_3G14090"	FALSE	2	"C2H2 finger domain protein, putative"	"GO:0045449"	"regulation of transcription"
"AFUA_3G13620"	FALSE	3	"conserved hypothetical protein"	"GO:0000004"	"unknown"
"AFUA_3G14590"	FALSE	3	"copper amine oxidase"	"GO:0019725"	"homeostasis"
"AFUA_3G14570"	TRUE	4	"histidine acid phosphatase, putative"	"GO:0006810"	"transport"
"AFUA_3G14870"	TRUE	3	"hypothetical protein"	"GO:0000004"	"unknown"
"AFUA_3G08720"	FALSE	2	"hypothetical protein"	"GO:0000004"	"unknown"
"AFUA_3G08650"	FALSE	3	"C1-THFS protein"	"GO:0006139"	"nucleobase, nucleoside, nucleotide and nucleic acid metabolism"
"AFUA_3G08620"	FALSE	3	"csh3 protein"	"GO:0000004"	"unknown"
"AFUA_3G08610"	FALSE	3	"DUF124 domain protein"	"GO:0000004"	"unknown"
"AFUA_3G08530"	FALSE	2	"MFS drug transporter, putative"	"GO:0006810"	"transport"
"AFUA_3G12690"	FALSE	3	"conserved hypothetical protein"	"GO:0000004"	"unknown"
"AFUA_3G14540"	FALSE	4	"heat shock protein HSP30, putative"	"GO:0006464"	"protein modification"
"AFUA_3G08480"	FALSE	2	"sucrose transporter, putative"	"GO:0006810"	"transport"
"AFUA_3G08470"	FALSE	3	"glucose-6-phosphate 1-dehydrogenase"	"GO:0006091"	"energy pathways"
"AFUA_3G08460"	FALSE	2	"60s ribosomal protein l37b"	"GO:0006412"	"protein biosynthesis"
"AFUA_3G05650"	FALSE	3	"alpha,alpha-trehalose-phosphate synthase subunit TPS2, putative"	"GO:0005975"	"carbohydrate metabolism"
"AFUA_3G10460"	FALSE	4	"nuclear transport factor 2"	"GO:0046907"	"intracellular transport"
"AFUA_3G07410"	FALSE	3	"isoamyl alcohol oxidase"	"GO:0000004"	"unknown"
"AFUA_3G07400"	FALSE	3	"hypothetical protein"	"GO:0000004"	"unknown"
"AFUA_3G15230"	TRUE	4	"general amidase, putative"	"GO:0019748"	"secondary metabolism"
"AFUA_3G15190"	FALSE	1	"periplasmic nitrate reductase, putative"	"GO:0000004"	"unknown"
"AFUA_3G14660"	FALSE	4	"hypothetical protein"	"GO:0000004"	"unknown"
"AFUA_3G08110"	FALSE	3	"cell wall protein, putative"	"GO:0045229"	"cell wall and envelope biogenesis"
"AFUA_3G12300"	FALSE	2	"Ribosomal L22e protein family"	"GO:0006412"	"protein biosynthesis"
"AFUA_3G12270"	FALSE	3	"glutathione peroxidase family protein"	"GO:0006950"	"response to stress"
"AFUA_3G12790"	FALSE	3	"conserved glutamic acid-rich protein"	"GO:0000004"	"unknown"
"AFUA_3G12760"	TRUE	4	"hypothetical protein"	"GO:0000004"	"unknown"
"AFUA_3G10660"	FALSE	3	"hydroxymethylglutaryl-CoA synthase"	"GO:0006629"	"lipid metabolism"
"AFUA_3G09810"	FALSE	1	"conserved hypothetical protein"	"GO:0047012"	"intracellular transport"
"AFUA_3G14680"	FALSE	3	"lysophospholipase Plb3"	"GO:0006629"	"lipid metabolism"
"AFUA_3G10530"	FALSE	3	"protein serine/threonine kinase (Ran1), putative"	"GO:0006464"	"protein modification"
"AFUA_3G13830"	FALSE	4	"PH domain protein"	"GO:0045449"	"regulation of transcription"
"AFUA_3G09870"	FALSE	4	"hypothetical protein"	"GO:0000004"	"unknown"
"AFUA_3G08040"	FALSE	1	"polymerase (RNA) II (DNA directed) polypeptide D"	"GO:0016070"	"RNA metabolism"
"AFUA_3G07610"	TRUE	2	"hypothetical protein"	"GO:0000004"	"unknown"
"AFUA_3G07570"	FALSE	3	"conserved hypothetical protein"	"GO:0000004"	"unknown"
"AFUA_3G06040"	FALSE	4	"glutaryl-CoA dehydrogenase, putative"	"GO:0000004"	"unknown"
"AFUA_3G06030"	FALSE	3	"ubiquitin conjugating enzyme (UbcD), putative"	"GO:0006464"	"protein modification"
"AFUA_3G06020"	FALSE	4	"glyoxalase family protein family"	"GO:0000004"	"unknown"
"AFUA_3G12390"	TRUE	1	"hypothetical protein"	"GO:0000004"	"unknown"
"AFUA_3G12330"	FALSE	3	"phosphatidyl synthase"	"GO:0000004"	"unknown"
"AFUA_3G12940"	FALSE	4	"C6 transcription factor, putative"	"GO:0019748"	"secondary metabolism"
"AFUA_3G09980"	FALSE	3	"hypothetical protein"	"GO:0000004"	"unknown"
"AFUA_3G07890"	FALSE	3	"endo alpha-1,4 polygalactosaminidase, putative"	"GO:0005975"	"carbohydrate metabolism"
"AFUA_3G12810"	FALSE	4	"transcriptional corepressor of histone genes (Hir3), putative"	"GO:0006259"	"DNA metabolism"
"AFUA_3G05790"	TRUE	1	"hypothetical protein"	"GO:0000004"	"unknown"
"AFUA_3G13940"	FALSE	1	"DUF1212 domain membrane protein"	"GO:0000084"	"unknown"
"AFUA_3G06580"	FALSE	2	"WD repeat protein"	"GO:0000004"	"unknown"
"AFUA_3G06540"	FALSE	1	"3'-phosphoadenosine-5'-phosphosulfate reductase"	"GO:0006519"	"amino acid"
"AFUA_3G06530"	FALSE	2	"ATP sulphurylase"	"GO:0006519"	"amino acid"
"AFUA_3G07810"	FALSE	2	"succinate dehydrogenase, flavoprotein subunit"	"GO:0006091"	"energy pathways"
"AFUA_3G06660"	FALSE	1	"NIPSNAP1 protein"	"GO:0000004"	"unknown"
"AFUA_3G12190"	FALSE	4	"RING finger domain protein, putative"	"GO:0000004"	"unknown"
"AFUA_3G11550"	FALSE	4	"LEA domain protein"	"GO:0006810"	"transport"
"AFUA_3G10150"	FALSE	1	"hypothetical protein"	"GO:0000004"	"unknown"
"AFUA_3G10120"	FALSE	1	"TATA-box binding protein"	"GO:0016070"	"RNA metabolism"
"AFUA_3G10110"	FALSE	1	"electron transfer flavoprotein-ubiquinone oxidoreductase"	"GO:0006732"	"coenzyme metabolism"
"AFUA_3G06320"	FALSE	2	"conserved hypothetical protein"	"GO:0000004"	"unknown"
"AFUA_3G05480"	FALSE	2	"cystathionine gamma-synthase, putative"	"GO:0006519"	"amino acid"
"AFUA_3G05870"	TRUE	1	"IFRD domain protein"	"GO:0000004"	"unknown"
"AFUA_3G05860"	FALSE	1	"exonuclease"	"GO:0016070"	"RNA metabolism"
"AFUA_3G07980"	FALSE	4	"conserved hypothetical protein"	"GO:0000004"	"unknown"
"AFUA_2G10370"	FALSE	4	"Iron-sulfur cluster assembly accessory protein subfamily, putative"	"GO:0006464"	"protein modification"
"AFUA_2G11450"	FALSE	2	"DUF691 domain protein"	"GO:0016070"	"RNA metabolism"
"AFUA_2G15660"	FALSE	4	"aldehyde dehydrogenase family protein, putative"	"GO:0000004"	"unknown"
"AFUA_2G09070"	FALSE	3	"DUF221 domain protein, putative"	"GO:0000004"	"unknown"
"AFUA_2G09080"	TRUE	2	"arginine N-methyltransferase (Rmt2), putative"	"GO:0006464"	"protein modification"
"AFUA_2G16340"	FALSE	2	"hypothetical protein"	"GO:0000004"	"unknown"
"AFUA_2G17540"	TRUE	4	"pigment biosynthesis oxidase Abr1/brown 1"	"GO:0019748"	"secondary metabolism"
"AFUA_2G16170"	FALSE	2	"DNA-directed RNA polymerase III RPC4, putative"	"GO:0006259"	"DNA metabolism"
"AFUA_2G11560"	FALSE	4	"galactose-1-phosphate uridylyltransferase"	"GO:0005975"	"carbohydrate metabolism"
"AFUA_2G11570"	FALSE	3	"F-box domain protein"	"GO:0000004"	"unknown"
"AFUA_2G11590"	TRUE	3	"hypothetical protein"	"GO:0000004"	"unknown"
"AFUA_2G15090"	FALSE	2	"hypothetical protein"	"GO:0006950"	"response to stress"
"AFUA_2G14460"	TRUE	4	"oxidoreductase, short-chain dehydrogenase/reductase family"	"GO:0006629"	"lipid metabolism"
"AFUA_2G15590"	FALSE	1	"sulfite reductase [NADPH], putative"	"GO:0045229"	"cell wall and envelope biogenesis"
"AFUA_2G08280"	FALSE	2	"NADP-dependent malic enzyme"	"GO:0006519"	"amino acid"
"AFUA_2G12960"	FALSE	1	"hypothetical protein"	"GO:0000004"	"unknown"
"AFUA_2G09030"	FALSE	3	"secreted dipeptidyl peptidase"	"GO:0030163"	"protein catabolism"
"AFUA_2G09220"	FALSE	4	"hypothetical protein"	"GO:0000004"	"unknown"
"AFUA_2G11220"	TRUE	2	"proline permease, putative"	"GO:0006810"	"transport"
"AFUA_2G15490"	FALSE	4	"TPR domain protein"	"GO:0000004"	"unknown"
"AFUA_2G11600"	FALSE	3	"oxidoreductase, putative"	"GO:0000004"	"unknown"
"AFUA_2G11260"	FALSE	1	"3-isopropylmalate dehydratase, putative"	"GO:0006519"	"amino acid"
"AFUA_2G11290"	FALSE	2	"orotate phosphoribosyltransferase"	"GO:0000004"	"unknown"
"AFUA_2G13020"	TRUE	2	"mitochondrial dicarboxylate carrier, putative"	"GO:0046907"	"intracellular transport"
"AFUA_2G13040"	FALSE	2	"mitochondrial co-chaperone GrpE, putative"	"GO:0046907"	"intracellular transport"
"AFUA_2G16440"	FALSE	4	"hypothetical protein"	"GO:0000004"	"unknown"
"AFUA_2G10540"	TRUE	1	"hypothetical protein"	"GO:0000004"	"unknown"
"AFUA_2G13060"	FALSE	3	"calcineurin binding protein, putative"	"GO:0006464"	"protein modification"
"AFUA_2G17930"	TRUE	4	"integral membrane protein"	"GO:0000004"	"unknown"
"AFUA_2G14490"	FALSE	1	"endoglucanase, putative"	"GO:0005975"	"carbohydrate metabolism"
"AFUA_2G14520"	TRUE	4	"hydrolase, putative"	"GO:0000004"	"unknown"
"AFUA_2G14180"	TRUE	2	"conserved hypothetical protein"	"GO:0000004"	"unknown"
"AFUA_2G14200"	TRUE	1	"protein kinase, putative"	"GO:0006464"	"protein modification"
"AFUA_2G14210"	FALSE	2	"mitochondrial dihydroxy acid dehydratase, putative"	"GO:0006519"	"amino acid"
"AFUA_2G12500"	FALSE	1	"major facilitator superfamily"	"GO:0006810"	"transport"
"AFUA_2G12510"	TRUE	4	"hypothetical protein"	"GO:0000004"	"unknown"
"AFUA_2G15190"	FALSE	3	"ribulose-phosphate 3-epimerase"	"GO:0006091"	"energy pathways"
"AFUA_2G16040"	FALSE	2	"rRNA biogenesis protein RRP5, putative"	"GO:0016070"	"RNA metabolism"
"AFUA_2G16520"	FALSE	3	"phospholipase D (PLD), putative"	"GO:0006629"	"lipid metabolism"
"AFUA_2G16530"	FALSE	3	"cyanate hydratase, putative"	"GO:0006950"	"response to stress"
"AFUA_2G16540"	FALSE	3	"C2H2 finger domain protein, putative"	"GO:0045449"	"regulation of transcription"
"AFUA_2G13110"	FALSE	2	"cytochrome c"	"GO:0006091"	"energy pathways"
"AFUA_2G13130"	FALSE	2	"3' exoribonuclease family protein (Rrp42), putative"	"GO:0016070"	"RNA metabolism"
"AFUA_2G11180"	FALSE	3	"developmental regulator FlbA"	"GO:0007165"	"signal transduction"
"AFUA_2G11680"	TRUE	1	"HD family hydrolase, putative"	"GO:0000004"	"unknown"
"AFUA_2G12450"	FALSE	3	"hydroxymethylglutaryl-CoA lyase"	"GO:0006629"	"lipid metabolism"
"AFUA_2G16570"	FALSE	3	"short chain dehydrogenase/reductase, putative"	"GO:0000004"	"unknown"
"AFUA_2G14960"	FALSE	3	"thioredoxin, putative"	"GO:0006950"	"response to stress"
"AFUA_2G07610"	TRUE	4	"alcohol dehydrogenase PAN2"	"GO:0006629"	"lipid metabolism"
"AFUA_2G11730"	FALSE	2	"Protein kinase domain-containing protein"	"GO:0000004"	"unknown"
"AFUA_2G11750"	FALSE	2	"mitochondrial DnaJ chaperone (Mdj1), putative"	"GO:0006259"	"DNA metabolism"
"AFUA_2G15960"	TRUE	1	"nucleotide binding protein Nbp35, putative"	"GO:0000004"	"unknown"
"AFUA_2G08950"	FALSE	3	"isochorismatase family hydrolase, putative"	"GO:0000004"	"unknown"
"AFUA_2G14110"	FALSE	4	"sulfur metabolite repression control protein SconB, putative"	"GO:0006464"	"protein modification"
"AFUA_2G14090"	FALSE	2	"extragenic suppressor of the bimD6 mutation"	"GO:0016070"	"RNA metabolism"
"AFUA_2G08290"	FALSE	4	"conserved hypothetical protein"	"GO:0000004"	"unknown"
"AFUA_2G08340"	TRUE	1	"hypothetical protein"	"GO:0000004"	"unknown"
"AFUA_2G14590"	FALSE	1	"MFS monosaccharide transporter, putative"	"GO:0006810"	"transport"
"AFUA_2G11810"	FALSE	2	"conserved hypothetical protein"	"GO:0016070"	"RNA metabolism"
"AFUA_2G10030"	FALSE	4	"vip1 protein"	"GO:0051301"	"cell division"
"AFUA_2G13980"	FALSE	2	"ATP dependent RNA helicase (Dbp9), putative"	"GO:0016070"	"RNA metabolism"
"AFUA_2G08900"	FALSE	4	"voltage-gated chloride channel (ClcA), putative"	"GO:0019725"	"homeostasis"
"AFUA_2G08380"	FALSE	3	"diacylglycerol O-acyltransferase (DgaT), putative"	"GO:0006629"	"lipid metabolism"
"AFUA_2G09940"	FALSE	1	"hypothetical protein"	"GO:0000004"	"unknown"
"AFUA_2G13870"	TRUE	4	"mitochondrial carrier protein, putative"	"GO:0046907"	"intracellular transport"
"AFUA_2G08800"	FALSE	1	"amino acid permease (Dip5), putative"	"GO:0006810"	"transport"
"AFUA_2G14640"	TRUE	1	"F-box domain protein"	"GO:0000004"	"unknown"
"AFUA_2G11030"	TRUE	3	"hypothetical protein"	"GO:0000004"	"unknown"
"AFUA_2G11060"	FALSE	3	"Acyl CoA binding protein family"	"GO:0000004"	"unknown"
"AFUA_2G11070"	TRUE	3	"tyrosyl-DNA phosphodiesterase, putative"	"GO:0006259"	"DNA metabolism"
"AFUA_2G11080"	FALSE	2	"glucosyltransferase (Die2), putative"	"GO:0006464"	"protein modification"
"AFUA_2G13830"	FALSE	1	"conserved hypothetical protein"	"GO:0000004"	"unknown"
"AFUA_2G13850"	FALSE	1	"protein phosphatase regulatory subunit (Gac1), putative"	"GO:0006464"	"protein modification"
"AFUA_2G08010"	FALSE	3	"conserved hypothetical protein"	"GO:0000004"	"unknown"
"AFUA_2G09860"	TRUE	2	"purine-cytosine permease"	"GO:0006139"	"nucleobase, nucleoside, nucleotide and nucleic acid metabolism"
"AFUA_2G17220"	FALSE	3	"C2H2 transcription factor (AmdX), putative"	"GO:0045449"	"regulation of transcription"
"AFUA_2G17830"	FALSE	3	"hypothetical protein"	"GO:0000004"	"unknown"
"AFUA_2G09790"	FALSE	3	"glucose-6-phosphate isomerase"	"GO:0006091"	"energy pathways"
"AFUA_2G17450"	TRUE	4	"3-hydroxyanthranilate 3,4-dioxygenase"	"GO:0006732"	"coenzyme metabolism"
"AFUA_2G11920"	FALSE	2	"hypothetical protein"	"GO:0000004"	"unknown"
"AFUA_2G10920"	FALSE	3	"enoyl-CoA hydratase/isomerase family protein"	"GO:0006629"	"lipid metabolism"
"AFUA_2G10960"	FALSE	4	"alcohol dehydrogenase, putative"	"GO:0005975"	"carbohydrate metabolism"
"AFUA_2G12150"	TRUE	2	"midasin, putative"	"GO:0016070"	"RNA metabolism"
"AFUA_2G14670"	FALSE	2	"eukaryotic translation initiation factor 3 subunit EifCd, putative"	"GO:0006412"	"protein biosynthesis"
"AFUA_2G07720"	FALSE	1	"cytochrome b5, putative"	"GO:0006091"	"energy pathways"
"AFUA_2G17060"	FALSE	2	"60S ribosome subunit biogenesis protein (Nip7), putative"	"GO:0006412"	"protein biosynthesis"
"AFUA_2G17100"	FALSE	4	"conserved hypothetical protein"	"GO:0000004"	"unknown"
"AFUA_2G12780"	TRUE	3	"von Willebrand domain protein"	"GO:0000004"	"unknown"
"AFUA_2G09510"	FALSE	3	"hypothetical protein"	"GO:0000004"	"unknown"
"AFUA_2G09530"	FALSE	4	"PUTATIVE SIGNAL PEPTIDE PROTEIN"	"GO:0000004"	"unknown"
"AFUA_2G14790"	TRUE	1	"hypothetical protein"	"GO:0000004"	"unknown"
"AFUA_2G12830"	TRUE	2	"UDP-glucoronosyl and UDP-glucosyl transferase family"	"GO:0000004"	"unknown"
"AFUA_2G10850"	FALSE	2	"C6 finger domain protein, putative"	"GO:0045449"	"regulation of transcription"
"AFUA_2G16860"	FALSE	2	"membrane transporter"	"GO:0006810"	"transport"
"AFUA_2G13770"	FALSE	2	"C2H2 finger domain protein FlbC"	"GO:0045449"	"regulation of transcription"
"AFUA_2G09630"	FALSE	1	"hypothetical protein"	"GO:0000004"	"unknown"
"AFUA_2G17000"	FALSE	2	"PT repeat family protein"	"GO:0000004"	"unknown"
"AFUA_2G13580"	FALSE	3	"conserved hypothetical protein"	"GO:0000004"	"unknown"
"AFUA_2G13590"	FALSE	3	"hypothetical protein"	"GO:0000004"	"unknown"
"AFUA_2G09650"	FALSE	4	"aspartate transaminase, putative"	"GO:0006091"	"energy pathways"
"AFUA_2G09670"	TRUE	4	"SNARE protein (Ufe1), putative"	"GO:0047056"	"intracellular transport"
"AFUA_2G08660"	FALSE	3	"conserved hypothetical protein"	"GO:0000004"	"unknown"
"AFUA_2G07670"	FALSE	3	"palmitoyltransferase (SidR), putative"	"GO:0006464"	"protein modification"
"AFUA_2G07680"	FALSE	3	"L-ornithine N5-oxygenase SidA"	"GO:0019748"	"secondary metabolism"
"AFUA_2G10220"	FALSE	3	"glycerol dehydrogenase, putative"	"GO:0000004"	"unknown"
"AFUA_2G10240"	FALSE	1	"NAD binding Rossmann fold oxidoreductase, putative"	"GO:0000004"	"unknown"
"AFUA_2G13620"	FALSE	3	"thiamine pyrophosphate enzyme, putative"	"GO:0000004"	"unknown"
"AFUA_2G13630"	FALSE	3	"amino transferase"	"GO:0006519"	"amino acid"
"AFUA_2G17660"	FALSE	4	"C4-dicarboxylate transporter/malic acid transport protein, putative"	"GO:0006810"	"transport"
"AFUA_2G13690"	FALSE	4	"ubiquitin conjugating enzyme, putative"	"GO:0006464"	"protein modification"
"AFUA_2G13710"	FALSE	2	"NADH-ubiquinone oxidoreductase 49 kDa subunit, putative"	"GO:0006091"	"energy pathways"
"AFUA_2G13720"	FALSE	2	"RNA-polymerase I"	"GO:0016070"	"RNA metabolism"
"AFUA_2G15780"	FALSE	1	"Ca2+ dependent mitochondrial carrier protein, putative"	"GO:0006810"	"transport"
"AFUA_2G15790"	TRUE	1	"C-type cyclin (Ume3), putative"	"GO:0007049"	"cell cycle"
"AFUA_2G09130"	FALSE	1	"NADH-ubiquinone dehydrogenase 24 kDa subunit, putative"	"GO:0006091"	"energy pathways"
"AFUA_2G09160"	FALSE	2	"sua5 protein"	"GO:0006412"	"protein biosynthesis"
"AFUA_2G16960"	TRUE	1	"CAF1 family ribonuclease, putative"	"GO:0016070"	"RNA metabolism"
"AFUA_2G16970"	FALSE	2	"mitochondrial large ribosomal subunit L30, putative"	"GO:0006412"	"protein biosynthesis"
"AFUA_2G14390"	FALSE	3	"methyltransferase, putative"	"GO:0000004"	"unknown"
"AFUA_2G10280"	FALSE	1	"ketoreductase"	"GO:0006629"	"lipid metabolism"
"AFUA_2G07480"	TRUE	1	"C6 finger domain protein, putative"	"GO:0045449"	"regulation of transcription"
"AFUA_1G03330"	FALSE	3	"hypothetical protein"	"GO:0000004"	"unknown"
"AFUA_1G11720"	TRUE	2	"conserved hypothetical protein"	"GO:0000004"	"unknown"
"AFUA_2G02190"	TRUE	2	"Hypothetical nuclear protein"	"GO:0016070"	"RNA metabolism"
"AFUA_2G04360"	FALSE	4	"WD repeat protein"	"GO:0000004"	"unknown"
"AFUA_2G10580"	FALSE	2	"hypothetical protein"	"GO:0000004"	"unknown"
"AFUA_2G13500"	FALSE	1	"hypothetical protein"	"GO:0000004"	"unknown"
"AFUA_2G14530"	TRUE	3	"esterase D"	"GO:0006629"	"lipid metabolism"
"AFUA_4G09250"	FALSE	4	"hypothetical protein"	"GO:0000004"	"unknown"
"AFUA_4G14180"	FALSE	3	"hypothetical protein"	"GO:0000004"	"unknown"
"AFUA_5G02690"	FALSE	1	"C6 transcription factor, putative"	"GO:0045449"	"regulation of transcription"
"AFUA_6G04270"	FALSE	3	"fructose symporter"	"GO:0006810"	"transport"
"AFUA_7G02330"	FALSE	3	"hypothetical protein"	"GO:0000004"	"unknown"
"AFUA_7G05010"	TRUE	1	"glyoxalase family protein"	"GO:0000004"	"unknown"
"AFUA_7G05350"	FALSE	4	"delta-9 fatty acid desaturase; stearoyl-CoA desaturase"	"GO:0006629"	"lipid metabolism"
"AFUA_8G01820"	TRUE	4	"hypothetical protein"	"GO:0000004"	"unknown"
