# Supplementary material for: Regulatory interactions for iron homeostasis in Aspergillus fumigatus inferred by a Systems Biology approach
Source: BMC Syst Biol. 2012 Jan 19;6:6. doi: 10.1186/1752-0509-6-6 (PMC3305660; doi:10.1186/1752-0509-6-6)
Supplement: Additional file 5 — Table S5 - Overrepresented functional categories for each cluster. Overrepresented categories for each cluster. The file consists of 20 sheets. For each cluster, significantly (p < 0.01) overrepresented functional categories for Funcat level 1-4 and Gene Ontology are presented. [file 1752-0509-6-6-S5.XLS]

## Sheet: 1_Funcat1
Category ID	Category Name	Number genes	p-value
2	ENERGY	37	2.70804039432646e-05
43	CELL TYPE DIFFERENTIATION	4	0.000630641399805728
14	PROTEIN FATE (folding, modification, destination)	24	0.000680675652384169
20	CELLULAR TRANSPORT, TRANSPORT FACILITATION AND TRANSPORT ROUTES	73	0.00302160577102536
12	PROTEIN SYNTHESIS	5	0.00958034940709142

## Sheet: 1_Funcat2
Category ID	Category Name	Number genes	p-value
16.21	complex cofactor/cosubstrate/vitamine binding	41	2.10612204391432e-10
2.11	electron transport and membrane-associated energy conservation	20	9.29715017428381e-09
2.13	respiration	18	1.78874446772383e-06
1.01	amino acid metabolism	33	0.000226906955017922
43.01	fungal/microorganismic cell type differentiation	4	0.000630641399805728
20.01	transported compounds (substrates)	62	0.000941070512402698
20.03	transport facilities	36	0.0013304560860259
16.17	metal binding	37	0.00185327698608445
14.04	protein targeting, sorting and translocation	2	0.00611192810153552
10.03	cell cycle	11	0.00778146823972009

## Sheet: 1_Funcat3
Category ID	Category Name	Number genes	p-value
16.21.08	Fe/S binding	14	2.10750666702366e-13
02.11.05	accessory proteins of electron transport and membrane-associated energy conservation	12	2.69786534517869e-08
20.01.15	electron transport	30	8.67310387680872e-08
16.21.05	FAD/FMN binding	16	6.03503350811536e-07
02.13.03	aerobic respiration	13	3.61908610470671e-06
02.16.11	propionate fermentation	3	0.000309326206035365
01.01.06	metabolism of the aspartate family	12	0.000612228989237264
43.01.03	fungal and other eukaryotic cell type differentiation	4	0.000630641

## Sheet: 1_Funcat4
Category ID	Category Name	Number genes	p-value
01.01.09.03.01	biosynthesis of cysteine	4	0.000582890405495889
01.01.06.05.01	biosynthesis of methionine	5	0.00203721977971856
01.01.06.05	metabolism of methionine	6	0.00288093146836992
01.01.03.05	metabolism of arginine	5	0.00608022964983503
01.01.09.03	metabolism of cysteine	4	0.00657419340645803
32.07.07.01	catalase reaction	2	0.00959406

## Sheet: 1_GO
GO ID	GO Name	Namespache	Number Genes	p-value
GO:0016226	iron-sulfur cluster assembly	biological_process	3	0.000316069364284256
GO:0055114	oxidation-reduction process	biological_process	42	0.000753103088968589
GO:0006099	tricarboxylic acid cycle	biological_process	4	0.00225997866313546
GO:0006350	transcription	biological_process	17	0.0028150646441879
GO:0006979	response to oxidative stress	biological_process	3	0.00587976162741579
GO:0019684	photosynthesis, light reaction	biological_process	2	0.00596276164697376
GO:0042744	hydrogen peroxide catabolic process	biological_process	2	0.00972722
GO:0051539	4 iron, 4 sulfur cluster binding	molecular_function	8	4.54730052377642e-10
GO:0051536	iron-sulfur cluster binding	molecular_function	10	1.15053799132456e-08
GO:0010181	FMN binding	molecular_function	8	1.76774823657866e-05
GO:0008137	NADH dehydrogenase (ubiquinone) activity	molecular_function	6	2.78786474872228e-05
GO:0016651	oxidoreductase activity, acting on NADH or NADPH	molecular_function	4	6.66702854020338e-05
GO:0016491	oxidoreductase activity	molecular_function	45	0.000169327506005422
GO:0000104	succinate dehydrogenase activity	molecular_function	3	0.000316069364284256
GO:0020037	heme binding	molecular_function	12	0.000528129292383177
GO:0003994	aconitate hydratase activity	molecular_function	2	0.00103749223305952
GO:0016829	lyase activity	molecular_function	13	0.00235269276279665
GO:0046872	metal ion binding	molecular_function	29	0.00250930558824736
GO:0016413	O-acetyltransferase activity	molecular_function	2	0.003046137380387
GO:0004096	catalase activity	molecular_function	2	0.0097272231687667
GO:0005506	iron ion binding	molecular_function	11	0.00980999

## Sheet: 2_Funcat1
Category ID	Category Name	Number genes	p-value
12	PROTEIN SYNTHESIS	42	9.2924105061031e-13
11	TRANSCRIPTION	63	4.77421325849271e-08
1	METABOLISM	62	3.9640494956631e-05
32	CELL RESCUE, DEFENSE AND VIRULENCE	21	0.0050896

## Sheet: 2_Funcat2
Category ID	Category Name	Number genes	p-value
11.04	RNA processing	46	1.06951607730881e-15
12.01	ribosome biogenesis	35	4.24489838229586e-15
11.06	RNA modification	11	2.20563385233798e-06
16.03	nucleic acid binding	41	6.06121703590692e-05
1.05	C-compound and carbohydrate metabolism	19	8.72573788140321e-05
2.11	electron transport and membrane-associated energy conservation	12	0.000616977850164382
1.07	metabolism of vitamins, cofactors, and prosthetic groups	1	0.00100922478210106
2.13	respiration	12	0.00182552391568656
1.03	nucleotide/nucleoside/nucleobase metabolism	21	0.00345296

## Sheet: 2_Funcat3
Category ID	Category Name	Number genes	p-value
11.04.01	rRNA processing	39	1.69809908831842e-23
11.02.01	rRNA synthesis	15	9.39614472012934e-10
12.01.01	ribosomal proteins	20	4.86548870546351e-08
11.06.01	rRNA modification	7	2.46275712373775e-07
16.03.03	RNA binding	26	7.31589667594702e-07
02.11.05	accessory proteins of electron transport and membrane-associated energy conservation	10	1.07834440050602e-06
02.13.03	aerobic respiration	12	7.90542709391276e-06
16.21.08	Fe/S binding	7	2.94016508791346e-05
42.10.07	nucleolus	2	0.00491297919908975
01.03.04	pyrimidine nucleotide/nucleoside/nucleobase metabolism	7	0.00603987806482481
01.02.03	sulfur metabolism	3	0.0070629328161665
11.06.02	tRNA modification	5	0.00958709

## Sheet: 2_Funcat4
Category ID	Category Name	Number genes	p-value
11.04.01	rRNA processing	39	1.69809908831842e-23

## Sheet: 2_GO
GO ID	GO Name	Namespache	Number Genes	p-value
GO:0006364	rRNA processing	biological_process	11	3.34301630455311e-08
GO:0042254	ribosome biogenesis	biological_process	8	4.73899821375233e-06
GO:0006396	RNA processing	biological_process	7	2.7688088101182e-05
GO:0022900	electron transport chain	biological_process	3	6.41230731478426e-05
GO:0030488	tRNA methylation	biological_process	2	0.000647957603430946
GO:0006221	pyrimidine nucleotide biosynthetic process	biological_process	2	0.00191119729502423
GO:0008033	tRNA processing	biological_process	4	0.00247956526456752
GO:0008152	metabolic process	biological_process	15	0.00558129
GO:0003723	RNA binding	molecular_function	18	4.48345022667566e-09
GO:0003899	DNA-directed RNA polymerase activity	molecular_function	6	7.34924364269344e-05
GO:0008121	ubiquinol-cytochrome-c reductase activity	molecular_function	3	0.000308700080106885
GO:0003676	nucleic acid binding	molecular_function	20	0.000445139520293456
GO:0016429	tRNA (adenine-N1-)-methyltransferase activity	molecular_function	2	0.000647957603430946
GO:0008026	ATP-dependent helicase activity	molecular_function	6	0.0019415780510913
GO:0000175	3'-5'-exoribonuclease activity	molecular_function	2	0.00615892

[truncated: 10 more sheets: 3_Funcat1, 3_Funcat2, 3_Funcat3, 3_Funcat4, 3_GO, 4_Funcat1, 4_Funcat2, 4_Funcat3, 4_Funcat4, 4_GOBP]
