# Supplementary material for: Regulatory interactions for iron homeostasis in Aspergillus fumigatus inferred by a Systems Biology approach
Source: BMC Syst Biol. 2012 Jan 19;6:6. doi: 10.1186/1752-0509-6-6 (PMC3305660; doi:10.1186/1752-0509-6-6)
Supplement: Additional file 6 — Table S6 - Inferred interaction network based on final prior knowledge. The table summarise results of the inferred network based on the final prior knowledge list. It gives the number of resampling during random perturbation of time series data and during the cross-validation of prior knowledge. [file 1752-0509-6-6-S6.XLS]

## Sheet: Sheet1
target	source	type	initmodelinteract	priorinteract	score	colorcode	number_noise	number_crosval
AFUA_5G10610	AFUA_5G10610	inh	-1	NA	0	8	820	985
SrbA	Fet4	inh	-1	NA	0	8	996	873
SreA	Fet4	inh	-1	NA	0	5	718	498
Fet4	Fet4	inh	-1	NA	0	8	1000	1000
FtrA	FtrA	inh	-1	NA	0	8	960	895
HapX	HapX	inh	-1	NA	0	8	1000	1000
Sdh2	HapX	inh	-1	-10	0.25	7	671	675
AFUA_5G10610	HapX	inh	-1	1	0.25	4	568	495
Hem13	Hem13	inh	-1	NA	0	8	1000	1000
HemA	HemA	inh	-1	NA	0	8	999	909
Hem13	HemA	inh	-1	NA	0	9	458	577
HapX	input	inh	-1	-10	0.25	4	600	251
PacC	input	inh	-1	NA	0	8	1000	1000
MirB	MirB	inh	-1	NA	0	8	1000	1000
PacC	PacC	inh	-1	NA	0	8	598	1000
FtrA	PacC	inh	-1	1	0.125	1	215	390
Sdh2	Sdh2	inh	-1	NA	0	8	1000	1000
SrbA	SidL	inh	-1	NA	0	8	983	997
SreA	SidL	inh	-1	NA	0	8	847	709
Sdh2	SidL	inh	-1	NA	0	8	587	1000
Fet4	SidL	inh	-1	NA	0	8	997	1000
AFUA_5G10610	SidL	inh	-1	NA	0	8	697	787
SrbA	SrbA	inh	-1	NA	0	8	996	890
SreA	SreA	inh	-1	NA	0	8	988	921
HapX	SreA	inh	-1	-10	0.625	7	982	887
MirB	SreA	inh	-1	-10	0.5	7	765	615
PacC	Fet4	act	1	NA	0	8	516	989
HemA	Fet4	act	1	NA	0	8	616	509
FtrA	HapX	act	1	NA	0	12	315	464
SrbA	input	act	1	NA	0	8	994	1000
SreA	input	act	1	10	0.25	7	986	818
HemA	input	act	1	NA	0	8	950	871
Sdh2	input	act	1	NA	0	8	994	1000
Fet4	input	act	1	NA	0	8	1000	1000
AFUA_5G10610	input	act	1	NA	0	8	942	1000
SidL	input	act	1	NA	0	8	997	1000
Hem13	input	act	1	NA	0	8	1000	1000
HapX	SrbA	act	1	10	0.5	7	881	903
HemA	SrbA	act	1	NA	0	8	913	889
Hem13	SrbA	act	1	10	0.5	7	895	923
SreA	HapX	inh	0	-10	0.5	1	14	28
HemA	HapX	inh	0	-10	0.25	1	174	151
MirB	HapX	act	0	10	0.625	1	465	446
FtrA	input	act	0	NA	0	9	747	603
MirB	PacC	act	0	1	0.125	1	74	177
Hem13	PacC	inh	0	1	0.125	1	33	61
MirB	SrbA	act	0	10	0.5	1	170	102
FtrA	SrbA	act	0	10	0.5	1	128	0
HemA	SreA	act	0	-10	0.25	1	61	113
Sdh2	SreA	act	0	-10	0.25	1	126	0
AFUA_5G10610	SreA	act	0	-10	0.25	1	76	107
FtrA	SreA	inh	0	-10	0.625	1	405	379
SidL	SreA	inh	0	-10	0.125	1	0	0
