# Supplementary material for: Regulatory interactions for iron homeostasis in Aspergillus fumigatus inferred by a Systems Biology approach
Source: BMC Syst Biol. 2012 Jan 19;6:6. doi: 10.1186/1752-0509-6-6 (PMC3305660; doi:10.1186/1752-0509-6-6)
Supplement: Additional file 7 — Table S7 - SrbA regulon. The table lists A. fumigatus genes having the experimentally validated SrbA binding sites in their regulatory region. [file 1752-0509-6-6-S7.XLS]

## Sheet: Sheet1
Site	ID	Name	Hit	Mismatches	Function
hapX(ATCAGATGAT)	AFUA_1G01920	AFUA_1G01920	atcagatgat	0	hypothetical protein
hapX(ATCAGATGAT)	AFUA_1G06050	AFUA_1G06050	atcatctgat	0	integral membrane protein
hapX(ATCAGATGAT)	AFUA_1G09120	AFUA_1G09120	atcagatgat	0	amino acid permease, putative
hapX(ATCAGATGAT)	AFUA_1G09670	AFUA_1G09670	atcagatgat	0	HLH transcription factor (GlcD gamma), putative
hapX(ATCAGATGAT)	AFUA_1G09680	AFUA_1G09680	atcatctgat	0	sft2 protein
hapX(ATCAGATGAT)	AFUA_1G14790	AFUA_1G14790	atcatctgat	0	mitochondrial inheritance component mdm12
hapX(ATCAGATGAT)	AFUA_1G14800	AFUA_1G14800	atcagatgat	0	hypothetical protein
hapX(ATCAGATGAT)	AFUA_1G15690	AFUA_1G15690	atcagatgat	0	conserved hypothetical protein
hapX(ATCAGATGAT)	AFUA_1G17190	sidI	atcatctgat	0	long-chain-fatty-acid-CoA ligase, putative
hapX(ATCAGATGAT)	AFUA_1G17200	sidC	atcagatgat	0	nonribosomal peptide synthase (NRPS), putative
hapX(ATCAGATGAT)	AFUA_2G07470	AFUA_2G07470	atcatctgat	0	hypothetical protein
hapX(ATCAGATGAT)	AFUA_2G10270	AFUA_2G10270	atcatctgat	0	phosphatidylinositol 3-kinase, putative
hapX(ATCAGATGAT)	AFUA_2G10280	AFUA_2G10280	atcagatgat	0	ketoreductase
hapX(ATCAGATGAT)	AFUA_2G10960	AFUA_2G10960	atcatctgat	0	alcohol dehydrogenase, putative
hapX(ATCAGATGAT)	AFUA_2G10970	AFUA_2G10970	atcagatgat	0	hypothetical protein
hapX(ATCAGATGAT)	AFUA_2G11400	AFUA_2G11400	atcatctgat	0	conserved hypothetical protein
hapX(ATCAGATGAT)	AFUA_2G11420	AFUA_2G11420	atcagatgat	0	MFS transporter, putative
hapX(ATCAGATGAT)	AFUA_2G12500	AFUA_2G12500	atcatctgat	0	major facilitator superfamily
hapX(ATCAGATGAT)	AFUA_3G00610	AFUA_3G00610	atcatctgat	0	glucoamylase
hapX(ATCAGATGAT)	AFUA_3G00610	AFUA_3G00610	atcatctgat	0	glucoamylase
hapX(ATCAGATGAT)	AFUA_3G01420	AFUA_3G01420	atcatctgat	0	DUF341 domain protein, putative
hapX(ATCAGATGAT)	AFUA_3G01430	AFUA_3G01430	atcagatgat	0	mitochondrial benzodiazepine receptor, putative
hapX(ATCAGATGAT)	AFUA_3G05570	AFUA_3G05570	atcagatgat	0	spindle poison sensitivity protein, putative
hapX(ATCAGATGAT)	AFUA_3G05730	AFUA_3G05730	atcagatgat	0	nicotinate-nucleotide pyrophosphorylase
hapX(ATCAGATGAT)	AFUA_3G05910	AFUA_3G05910	atcatctgat	0	hypothetical protein
hapX(ATCAGATGAT)	AFUA_3G05940	AFUA_3G05940	atcagatgat	0	conserved hypothetical protein
hapX(ATCAGATGAT)	AFUA_3G07150	AFUA_3G07150	atcagatgat	0	succinate-semialdehyde dehydrogenase, putative
hapX(ATCAGATGAT)	AFUA_3G07810	sdh1	atcatctgat	0	succinate dehydrogenase, flavoprotein subunit
hapX(ATCAGATGAT)	AFUA_3G08000	pex6	atcatctgat	0	peroxisome biosynthesis protein(PAS8/Peroxin-6), putative
hapX(ATCAGATGAT)	AFUA_3G08010	ace1	atcagatgat	0	C2H2 transcription factor (Ace1), putative
hapX(ATCAGATGAT)	AFUA_3G09390	AFUA_3G09390	atcatctgat	0	AMMECR1
hapX(ATCAGATGAT)	AFUA_3G10930	AFUA_3G10930	atcagatgat	0	bZIP transcription factor (MeaB), putative
hapX(ATCAGATGAT)	AFUA_3G10940	pex19	atcatctgat	0	peroxisomal membrane protein receptor Pex19,putative
hapX(ATCAGATGAT)	AFUA_3G10960	AFUA_3G10960	atcatctgat	0	cell wall protein, putative
hapX(ATCAGATGAT)	AFUA_3G10970	AFUA_3G10970	atcagatgat	0	protein-tyrosine phosphatase 2
hapX(ATCAGATGAT)	AFUA_3G11010	AFUA_3G11010	atcagatgat	0	suppressor of meiotic silencing
hapX(ATCAGATGAT)	AFUA_3G15330	AFUA_3G15330	atcatctgat	0	hypothetical protein
hapX(ATCAGATGAT)	AFUA_3G15390	AFUA_3G15390	atcagatgat	0	MFS transporter, putative
hapX(ATCAGATGAT)	AFUA_4G00950	AFUA_4G00950	atcagatgat	0	hypothetical protein
hapX(ATCAGATGAT)	AFUA_4G00960	pfkA	atcatctgat	0	phosphofructokinase
hapX(ATCAGATGAT)	AFUA_4G03010	AFUA_4G03010	atcatctgat	0	hypothetical protein
hapX(ATCAGATGAT)	AFUA_4G06630	AFUA_4G06630	atcagatgat	0	MFS monosaccharide transporter, putative
hapX(ATCAGATGAT)	AFUA_4G06640	AFUA_4G06640	atcatctgat	0	acid sphingomyelinase
hapX(ATCAGATGAT)	AFUA_4G10150	AFUA_4G10150	atcagatgat	0	alpha-glucosidase
hapX(ATCAGATGAT)	AFUA_4G10160	AFUA_4G10160	atcatctgat	0	C6 transcription factor (AmyR), putative
hapX(ATCAGATGAT)	AFUA_4G10560	AFUA_4G10560	atcatctgat	0	hypothetical protein
hapX(ATCAGATGAT)	AFUA_4G13070	AFUA_4G13070	atcagatgat	0	alpha/beta hydrolase, putative
hapX(ATCAGATGAT)	AFUA_4G14340	AFUA_4G14340	atcagatgat	0	hypothetical protein
hapX(ATCAGATGAT)	AFUA_5G03920	hapX	atcagatgat	0	bZIP transcription factor (HapX), putative
hapX(ATCAGATGAT)	AFUA_5G09840	AFUA_5G09840	atcatctgat	0	D-xylulose kinase
hapX(ATCAGATGAT)	AFUA_5G11890	AFUA_5G11890	atcatctgat	0	Rho guanyl nucleotide exchange factor, putative
hapX(ATCAGATGAT)	AFUA_5G11900	AFUA_5G11900	atcagatgat	0	guanine nucleotide exchange factor (Gea2),putative
hemA(ATCGGATCAT)	AFUA_1G06650	AFUA_1G06650	atgatccgat	0	conserved hypothetical protein
hemA(ATCGGATCAT)	AFUA_1G06660	AFUA_1G06660	atcggatcat	0	CBS domain protein
hemA(ATCGGATCAT)	AFUA_1G16790	AFUA_1G16790	atgatccgat	0	related to tpa inducible protein, putative
hemA(ATCGGATCAT)	AFUA_1G16800	AFUA_1G16800	atcggatcat	0	cleavage and polyadenylation specifity factor,73 kDa subunit, putative
hemA(ATCGGATCAT)	AFUA_2G09510	AFUA_2G09510	atcggatcat	0	hypothetical protein
hemA(ATCGGATCAT)	AFUA_3G10040	AFUA_3G10040	atgatccgat	0	conserved hypothetical protein
hemA(ATCGGATCAT)	AFUA_3G13900	AFUA_3G13900	atgatccgat	0	glutamate--cysteine ligase synthetase)(gamma-ecs) (gcs)
hemA(ATCGGATCAT)	AFUA_3G15050	AFUA_3G15050	atgatccgat	0	monooxygenase, putative
hemA(ATCGGATCAT)	AFUA_3G15060	AFUA_3G15060	atcggatcat	0	glyoxalase family protein, putative
hemA(ATCGGATCAT)	AFUA_4G00290	AFUA_4G00290	atcggatcat	0	succinyl-CoA synthetase beta subunit, putative
hemA(ATCGGATCAT)	AFUA_4G03770	AFUA_4G03770	atgatccgat	0	chlorohydrolase family protein
hemA(ATCGGATCAT)	AFUA_4G04040	pptB	atcggatcat	0	holo-(acyl-carrier-protein) synthase
hemA(ATCGGATCAT)	AFUA_4G04060	AFUA_4G04060	atgatccgat	0	conserved hypothetical protein
hemA(ATCGGATCAT)	AFUA_4G09540	AFUA_4G09540	atcggatcat	0	acetyltransferase, GNAT family family
hemA(ATCGGATCAT)	AFUA_4G10400	AFUA_4G10400	atcggatcat	0	hypothetical protein
hemA(ATCGGATCAT)	AFUA_4G11700	AFUA_4G11700	atgatccgat	0	Leucine Rich Repeat domain protein
hemA(ATCGGATCAT)	AFUA_5G01320	AFUA_5G01320	atgatccgat	0	phosphate permease
hemA(ATCGGATCAT)	AFUA_5G01330	AFUA_5G01330	atcggatcat	0	acid phosphatase
hemA(ATCGGATCAT)	AFUA_5G05780	AFUA_5G05780	atgatccgat	0	hypothetical protein
hemA(ATCGGATCAT)	AFUA_5G05790	AFUA_5G05790	atcggatcat	0	ubiquitin ligase subunit HrtA, putative
hemA(ATCGGATCAT)	AFUA_5G06270	AFUA_5G06270	atcggatcat	0	5-aminolevulinic acid synthase
hemA(ATCGGATCAT)	AFUA_5G08760	AFUA_5G08760	atgatccgat	0	hypothetical protein
hemA(ATCGGATCAT)	AFUA_5G08770	AFUA_5G08770	atcggatcat	0	hypothetical protein
srba(ATCATACGAT)	AFUA_1G02840	AFUA_1G02840	atcatacgat	0	hypothetical protein
srba(ATCATACGAT)	AFUA_1G02850	AFUA_1G02850	atcgtatgat	0	lysosomal cystine transporter, putative
srba(ATCATACGAT)	AFUA_1G06500	AFUA_1G06500	atcatacgat	0	hypothetical protein
srba(ATCATACGAT)	AFUA_1G06510	AFUA_1G06510	atcgtatgat	0	hypothetical protein
srba(ATCATACGAT)	AFUA_1G10600	AFUA_1G10600	atcgtatgat	0	nuclear localization protein, putative
srba(ATCATACGAT)	AFUA_1G10610	AFUA_1G10610	atcatacgat	0	hypothetical protein
srba(ATCATACGAT)	AFUA_1G11860	AFUA_1G11860	atcgtatgat	0	mitochondrial import receptor subunit tom22
srba(ATCATACGAT)	AFUA_1G16790	AFUA_1G16790	atcgtatgat	0	related to tpa inducible protein, putative
srba(ATCATACGAT)	AFUA_1G16800	AFUA_1G16800	atcatacgat	0	cleavage and polyadenylation specifity factor,73 kDa subunit, putative
srba(ATCATACGAT)	AFUA_2G00770	AFUA_2G00770	atcatacgat	0	salicylate hydroxylase
srba(ATCATACGAT)	AFUA_2G01260	srbA	atcatacgat	0	HLH transcription factor, putative
srba(ATCATACGAT)	AFUA_2G03850	AFUA_2G03850	atcgtatgat	0	hypothetical protein
srba(ATCATACGAT)	AFUA_2G03860	zrfB	atcatacgat	0	plasma membrane low affinity zinc iontransporter, putative
srba(ATCATACGAT)	AFUA_2G07680	sidA	atcatacgat	0	L-ornithine N5-oxygenase
srba(ATCATACGAT)	AFUA_2G07690	AFUA_2G07690	atcgtatgat	0	protein kinase, putative
srba(ATCATACGAT)	AFUA_2G07730	AFUA_2G07730	atcgtatgat	0	nuclear migration protein, putative
srba(ATCATACGAT)	AFUA_2G07750	AFUA_2G07750	atcatacgat	0	haloacid dehalogenase, type II
srba(ATCATACGAT)	AFUA_2G08070	AFUA_2G08070	atcatacgat	0	CorA family metal ion transporter, putative
srba(ATCATACGAT)	AFUA_2G11900	AFUA_2G11900	atcatacgat	0	pyruvate dehydrogenase kinase
srba(ATCATACGAT)	AFUA_2G11910	AFUA_2G11910	atcgtatgat	0	hypothetical protein
srba(ATCATACGAT)	AFUA_2G14620	AFUA_2G14620	atcatacgat	0	hypothetical protein
srba(ATCATACGAT)	AFUA_2G14630	yteR	atcgtatgat	0	cell wall glycosyl hydrolase family 88 (YteR),putative
srba(ATCATACGAT)	AFUA_2G17490	AFUA_2G17490	atcatacgat	0	conserved hypothetical protein
srba(ATCATACGAT)	AFUA_2G17500	AFUA_2G17500	atcgtatgat	0	nitrilase, putative
srba(ATCATACGAT)	AFUA_2G17510	AFUA_2G17510	atcatacgat	0	hypothetical protein
srba(ATCATACGAT)	AFUA_3G01970	AFUA_3G01970	atcgtatgat	0	hypothetical protein
srba(ATCATACGAT)	AFUA_3G01980	AFUA_3G01980	atcatacgat	0	C6 transcription factor, putative
srba(ATCATACGAT)	AFUA_3G03520	AFUA_3G03520	atcgtatgat	0	hypothetical protein
srba(ATCATACGAT)	AFUA_3G08340	AFUA_3G08340	atcatacgat	0	hypothetical protein
srba(ATCATACGAT)	AFUA_3G10180	AFUA_3G10180	atcgtatgat	0	HEC/Ndc80p family protein
srba(ATCATACGAT)	AFUA_3G10190	pex14	atcatacgat	0	peroxisomal membrane anchor protein (Pex14),putative
srba(ATCATACGAT)	AFUA_4G02820	AFUA_4G02820	atcatacgat	0	methylisocitrate lyase
srba(ATCATACGAT)	AFUA_4G02830	AFUA_4G02830	atcgtatgat	0	aldehyde dehydrogenase, putative
srba(ATCATACGAT)	AFUA_4G06200	AFUA_4G06200	atcgtatgat	0	conserved hypothetical protein
srba(ATCATACGAT)	AFUA_4G06210	AFUA_4G06210	atcatacgat	0	JmjC domain protein, putative
srba(ATCATACGAT)	AFUA_4G06910	AFUA_4G06910	atcgtatgat	0	outer mitochondrial membrane protein porin
srba(ATCATACGAT)	AFUA_4G13780	AFUA_4G13780	atcgtatgat	0	monooxygenase
srba(ATCATACGAT)	AFUA_4G13790	AFUA_4G13790	atcatacgat	0	hypothetical protein
srba(ATCATACGAT)	AFUA_5G02790	AFUA_5G02790	atcgtatgat	0	amino acid permease
srba(ATCATACGAT)	AFUA_5G06720	AFUA_5G06720	atcatacgat	0	MFS sugar transporter, putative
srba(ATCATACGAT)	AFUA_5G06730	AFUA_5G06730	atcgtatgat	0	protein kinase, putative
srba(ATCATACGAT)	AFUA_5G09950	AFUA_5G09950	atcatacgat	0	conserved hypothetical protein
hapX(ATCAGATGAT)	AFUA_1G00120	AFUA_1G00120	atcaggtgat	1	hypothetical protein
hapX(ATCAGATGAT)	AFUA_1G00130	AFUA_1G00130	atcacctgat	1	hypothetical protein
hapX(ATCAGATGAT)	AFUA_1G00160	AFUA_1G00160	ataagatgat	1	hypothetical protein
hapX(ATCAGATGAT)	AFUA_1G00390	AFUA_1G00390	atcagattat	1	transposase, putative
hapX(ATCAGATGAT)	AFUA_1G00400	AFUA_1G00400	ataatctgat	1	hypothetical protein
hapX(ATCAGATGAT)	AFUA_1G00440	AFUA_1G00440	atcatatgat	1	DUF895 domain membrane protein
hapX(ATCAGATGAT)	AFUA_1G00450	AFUA_1G00450	atcatatgat	1	N-acetylglucosamine-6-phosphate deacetylase(NagA), putative
hapX(ATCAGATGAT)	AFUA_1G00550	AFUA_1G00550	ataagatgat	1	hypothetical protein
hapX(ATCAGATGAT)	AFUA_1G00640	AFUA_1G00640	atcaaatgat	1	choline kinase, putative
hapX(ATCAGATGAT)	AFUA_1G00650	AFUA_1G00650	atcatttgat	1	alpha-1,3-glucanase, putative
hapX(ATCAGATGAT)	AFUA_1G00740	AFUA_1G00740	atcagttgat	1	conserved hypothetical protein
hapX(ATCAGATGAT)	AFUA_1G00790	AFUA_1G00790	atcagaggat	1	hypothetical protein
hapX(ATCAGATGAT)	AFUA_1G00800	AFUA_1G00800	atcctctgat	1	hypothetical protein
hapX(ATCAGATGAT)	AFUA_1G01100	AFUA_1G01100	atcatcttat	1	hypothetical protein
hapX(ATCAGATGAT)	AFUA_1G01110	AFUA_1G01110	ataagatgat	1	type I polyketide synthase
hapX(ATCAGATGAT)	AFUA_1G01180	AFUA_1G01180	atcagatcat	1	isoamyl alcohol oxidase
hapX(ATCAGATGAT)	AFUA_1G01190	AFUA_1G01190	atgatctgat	1	hypothetical protein
hapX(ATCAGATGAT)	AFUA_1G01520	AFUA_1G01520	atcagaagat	1	hypothetical protein
hapX(ATCAGATGAT)	AFUA_1G01530	AFUA_1G01530	atcttctgat	1	GrpB domain protein
hapX(ATCAGATGAT)	AFUA_1G01680	AFUA_1G01680	atcatctcat	1	branched-chain amino acid aminotransferase
hapX(ATCAGATGAT)	AFUA_1G01700	AFUA_1G01700	atcaactgat	1	hypothetical protein
hapX(ATCAGATGAT)	AFUA_1G01710	AFUA_1G01710	atcagttgat	1	hypothetical protein
hapX(ATCAGATGAT)	AFUA_1G01930	AFUA_1G01930	ataagatgat	1	MFS multidrug transporter, putative
hapX(ATCAGATGAT)	AFUA_1G02180	AFUA_1G02180	atcagatcat	1	hypothetical protein
hapX(ATCAGATGAT)	AFUA_1G02190	rab11	atgatctgat	1	Ras GTPase Rab11, putative
hapX(ATCAGATGAT)	AFUA_1G02390	AFUA_1G02390	atgatctgat	1	alpha/beta hydrolase, putative
hapX(ATCAGATGAT)	AFUA_1G02470	AFUA_1G02470	atcagaggat	1	hypothetical protein
hapX(ATCAGATGAT)	AFUA_1G02660	AFUA_1G02660	atcatttgat	1	F-box domain protein
hapX(ATCAGATGAT)	AFUA_1G02820	pst2	atcatctaat	1	Y20 protein
hapX(ATCAGATGAT)	AFUA_1G02920	AFUA_1G02920	attatctgat	1	conserved hypothetical protein
hapX(ATCAGATGAT)	AFUA_1G02920	AFUA_1G02920	attagatgat	1	conserved hypothetical protein
hapX(ATCAGATGAT)	AFUA_1G02930	AFUA_1G02930	atcagataat	1	Ca2+ binding protein (calmodulin), putative
hapX(ATCAGATGAT)	AFUA_1G02930	AFUA_1G02930	atcatctaat	1	Ca2+ binding protein (calmodulin), putative
hapX(ATCAGATGAT)	AFUA_1G03310	AFUA_1G03310	atcctctgat	1	conserved hypothetical protein
hapX(ATCAGATGAT)	AFUA_1G03320	AFUA_1G03320	atcagaggat	1	hypothetical protein
hapX(ATCAGATGAT)	AFUA_1G03380	AFUA_1G03380	atcagatcat	1	UDP-N-acetylglucosaminyltransferase
hapX(ATCAGATGAT)	AFUA_1G03600	AFUA_1G03600	atgagatgat	1	exo-beta-1,3-glucanase (Exg1), putative
hapX(ATCAGATGAT)	AFUA_1G04110	AFUA_1G04110	atgagatgat	1	C2H2 transcription factor, putative
hapX(ATCAGATGAT)	AFUA_1G04120	AFUA_1G04120	atcatctcat	1	coenzyme A transferase, putative
hapX(ATCAGATGAT)	AFUA_1G04130	AFUA_1G04130	atcatgtgat	1	FG-GAP repeat protein, putative
hapX(ATCAGATGAT)	AFUA_1G04670	AFUA_1G04670	atcaggtgat	1	related to suppressor protein PSP1
hapX(ATCAGATGAT)	AFUA_1G04680	AFUA_1G04680	atcacatgat	1	NifU-related protein
hapX(ATCAGATGAT)	AFUA_1G04690	AFUA_1G04690	atcatgtgat	1	HIT finger domain protein, putative
hapX(ATCAGATGAT)	AFUA_1G04930	AFUA_1G04930	atgatctgat	1	hypothetical protein
hapX(ATCAGATGAT)	AFUA_1G04930	AFUA_1G04930	atcttctgat	1	hypothetical protein
hapX(ATCAGATGAT)	AFUA_1G05170	AFUA_1G05170	atctgattat	1	related to monocarboxylate transporter
hapX(ATCAGATGAT)	AFUA_1G05240	AFUA_1G05240	atcatttgat	1	PHD finger and BAH domain protein (Snt2),putative
hapX(ATCAGATGAT)	AFUA_1G05260	AFUA_1G05260	atcaaatgat	1	DNA-directed DNA polymerase theta, putative
hapX(ATCAGATGAT)	AFUA_1G05270	AFUA_1G05270	atgatctgat	1	conserved hypothetical protein
hapX(ATCAGATGAT)	AFUA_1G05280	AFUA_1G05280	atcagatcat	1	conserved hypothetical protein
hapX(ATCAGATGAT)	AFUA_1G05560	AFUA_1G05560	atcatctcat	1	GTP binding protein, putative
hapX(ATCAGATGAT)	AFUA_1G05570	AFUA_1G05570	atgagatgat	1	cysteine dioxygenase
hapX(ATCAGATGAT)	AFUA_1G05780	AFUA_1G05780	attatctgat	1	hypothetical protein
hapX(ATCAGATGAT)	AFUA_1G06060	AFUA_1G06060	attagatgat	1	hypothetical protein
hapX(ATCAGATGAT)	AFUA_1G06080	AFUA_1G06080	atcatctaat	1	LMBR and BAG domain protein, putative
hapX(ATCAGATGAT)	AFUA_1G06650	AFUA_1G06650	atgatccgat	1	conserved hypothetical protein
hapX(ATCAGATGAT)	AFUA_1G06660	AFUA_1G06660	atcggatcat	1	CBS domain protein
hapX(ATCAGATGAT)	AFUA_1G07030	AFUA_1G07030	ataatctgat	1	conserved hypothetical protein
hapX(ATCAGATGAT)	AFUA_1G07220	AFUA_1G07220	atcatcagat	1	6-phosphofructo-2-kinase 1
hapX(ATCAGATGAT)	AFUA_1G07220	AFUA_1G07220	ataatctgat	1	6-phosphofructo-2-kinase 1
hapX(ATCAGATGAT)	AFUA_1G07470	atg8	atcaggtgat	1	autophagic death protein (Idi-7), putative
hapX(ATCAGATGAT)	AFUA_1G07480	AFUA_1G07480	atcacctgat	1	coproporphyrinogen III oxidase, putative
hapX(ATCAGATGAT)	AFUA_1G08820	AFUA_1G08820	atcagttgat	1	DUF814 domain protein, putative
hapX(ATCAGATGAT)	AFUA_1G08890	AFUA_1G08890	atcagatcat	1	hypothetical protein
hapX(ATCAGATGAT)	AFUA_1G08890	AFUA_1G08890	atccgatgat	1	hypothetical protein
hapX(ATCAGATGAT)	AFUA_1G08900	AFUA_1G08900	atcatcggat	1	CHY and RING finger domain protein, putative
hapX(ATCAGATGAT)	AFUA_1G08900	AFUA_1G08900	atgatctgat	1	CHY and RING finger domain protein, putative
hapX(ATCAGATGAT)	AFUA_1G09030	AFUA_1G09030	atcaactgat	1	hypothetical protein
hapX(ATCAGATGAT)	AFUA_1G09030	AFUA_1G09030	atcagaggat	1	hypothetical protein
hapX(ATCAGATGAT)	AFUA_1G09390	AFUA_1G09390	atcatttgat	1	conserved hypothetical protein
hapX(ATCAGATGAT)	AFUA_1G09400	AFUA_1G09400	atcaaatgat	1	R3H domain protein, putative
hapX(ATCAGATGAT)	AFUA_1G09530	AFUA_1G09530	atcagaggat	1	conserved hypothetical protein
hapX(ATCAGATGAT)	AFUA_1G09670	AFUA_1G09670	attatctgat	1	HLH transcription factor (GlcD gamma), putative
hapX(ATCAGATGAT)	AFUA_1G09670	AFUA_1G09670	atcctctgat	1	HLH transcription factor (GlcD gamma), putative
hapX(ATCAGATGAT)	AFUA_1G09680	AFUA_1G09680	atcagaggat	1	sft2 protein
hapX(ATCAGATGAT)	AFUA_1G09680	AFUA_1G09680	atcagataat	1	sft2 protein
hapX(ATCAGATGAT)	AFUA_1G09950	AFUA_1G09950	attagatgat	1	casein kinase II beta subunit CKB2
hapX(ATCAGATGAT)	AFUA_1G09950	AFUA_1G09950	atcaaatgat	1	casein kinase II beta subunit CKB2
hapX(ATCAGATGAT)	AFUA_1G10210	AFUA_1G10210	atcttctgat	1	hypothetical protein
hapX(ATCAGATGAT)	AFUA_1G10210	AFUA_1G10210	atcaactgat	1	hypothetical protein
hapX(ATCAGATGAT)	AFUA_1G10250	AFUA_1G10250	atcagataat	1	hypothetical protein
hapX(ATCAGATGAT)	AFUA_1G10530	AFUA_1G10530	atgagatgat	1	hypothetical protein
hapX(ATCAGATGAT)	AFUA_1G10540	AFUA_1G10540	atcatctcat	1	SIR2 family histone deacetylase (Hst4),putative
hapX(ATCAGATGAT)	AFUA_1G10780	AFUA_1G10780	atcatcggat	1	glycine cleavage system T protein
hapX(ATCAGATGAT)	AFUA_1G10830	AFUA_1G10830	atcagaagat	1	succinyl-CoA synthetase, putative
hapX(ATCAGATGAT)	AFUA_1G10840	AFUA_1G10840	atcttctgat	1	hypothetical protein
hapX(ATCAGATGAT)	AFUA_1G11090	clrD	ataatctgat	1	clr4 protein
hapX(ATCAGATGAT)	AFUA_1G11150	ksrA	atcagttgat	1	3-ketosphinganine reductase (Tsc10), putative
hapX(ATCAGATGAT)	AFUA_1G11160	AFUA_1G11160	atcaactgat	1	Sas10/Utp3 family protein
hapX(ATCAGATGAT)	AFUA_1G11220	AFUA_1G11220	atcagttgat	1	GPI anchored protein, putative
hapX(ATCAGATGAT)	AFUA_1G11250	AFUA_1G11250	atgatctgat	1	amidohydrolase, putative
hapX(ATCAGATGAT)	AFUA_1G11450	AFUA_1G11450	atcatatgat	1	myosin class II heavy chain (MHC), putative
hapX(ATCAGATGAT)	AFUA_1G11450	AFUA_1G11450	attatctgat	1	myosin class II heavy chain (MHC), putative
hapX(ATCAGATGAT)	AFUA_1G11620	AFUA_1G11620	atcttctgat	1	C6 transcription factor (QutA), putative
hapX(ATCAGATGAT)	AFUA_1G11630	AFUA_1G11630	atcagaagat	1	repressor protein
hapX(ATCAGATGAT)	AFUA_1G11740	AFUA_1G11740	atcagttgat	1	hypothetical protein
hapX(ATCAGATGAT)	AFUA_1G11750	AFUA_1G11750	atcaactgat	1	hypothetical protein
hapX(ATCAGATGAT)	AFUA_1G11840	AFUA_1G11840	atcagaagat	1	hypothetical protein
hapX(ATCAGATGAT)	AFUA_1G11850	AFUA_1G11850	atcttctgat	1	hypothetical protein
hapX(ATCAGATGAT)	AFUA_1G12020	AFUA_1G12020	atcaaatgat	1	arrestin domain protein
hapX(ATCAGATGAT)	AFUA_1G12040	AFUA_1G12040	atcggatgat	1	chitin biosynthesis protein (Chs7), putative
hapX(ATCAGATGAT)	AFUA_1G12130	AFUA_1G12130	atcagacgat	1	possible translation initiation factor
hapX(ATCAGATGAT)	AFUA_1G12140	AFUA_1G12140	atcgtctgat	1	conserved hypothetical protein
hapX(ATCAGATGAT)	AFUA_1G12340	AFUA_1G12340	atcatcttat	1	carnitine acetyl transferase
hapX(ATCAGATGAT)	AFUA_1G12475	AFUA_1G12475	atcagctgat	1	conserved hypothetical protein
hapX(ATCAGATGAT)	AFUA_1G12550	AFUA_1G12550	attatctgat	1	membrane-tethered transcription factor (SPT23),putative
hapX(ATCAGATGAT)	AFUA_1G12550	AFUA_1G12550	atcatcttat	1	membrane-tethered transcription factor (SPT23),putative
hapX(ATCAGATGAT)	AFUA_1G12560	AFUA_1G12560	ataagatgat	1	endo-1,4-beta-glucanase, putative
hapX(ATCAGATGAT)	AFUA_1G12560	AFUA_1G12560	atcagataat	1	endo-1,4-beta-glucanase, putative
hapX(ATCAGATGAT)	AFUA_1G12650	kat1	atcttctgat	1	3-ketoacyl-CoA ketothiolase (Kat1), putative
hapX(ATCAGATGAT)	AFUA_1G12690	mdr4	attagatgat	1	ABC multidrug transporter Mdr4
hapX(ATCAGATGAT)	AFUA_1G12850	crnA	atcagataat	1	nitrate transporter (nitrate permease)
hapX(ATCAGATGAT)	AFUA_1G12930	gpaB	atcagttgat	1	G protein complex alpha subunit GpaB
hapX(ATCAGATGAT)	AFUA_1G12940	sakA	atcaactgat	1	MAP kinase (Osm1), putative
hapX(ATCAGATGAT)	AFUA_1G13210	AFUA_1G13210	atcatcggat	1	uracil permease
hapX(ATCAGATGAT)	AFUA_1G13240	AFUA_1G13240	atcatgagat	1	adenosine deaminase, putative
hapX(ATCAGATGAT)	AFUA_1G13250	AFUA_1G13250	atctcatgat	1	1-phosphatidylinositol-4,5-bisphosphatephosphodiesterase 1, putative
hapX(ATCAGATGAT)	AFUA_1G13400	AFUA_1G13400	atcagttgat	1	conserved hypothetical protein
hapX(ATCAGATGAT)	AFUA_1G13500	tktA	atcatctaat	1	transketolase TktA
hapX(ATCAGATGAT)	AFUA_1G13750	AFUA_1G13750	atcagttgat	1	C2H2 transcription factor (Rpn4), putative
hapX(ATCAGATGAT)	AFUA_1G13800	AFUA_1G13800	attagatgat	1	mfs-multidrug-resistance transporter
hapX(ATCAGATGAT)	AFUA_1G13810	AFUA_1G13810	atcatctaat	1	hypothetical protein
hapX(ATCAGATGAT)	AFUA_1G14350	AFUA_1G14350	attatctgat	1	2-deoxy-D-gluconate 3-dehydrogenase, putative
hapX(ATCAGATGAT)	AFUA_1G14360	AFUA_1G14360	atcagataat	1	C6 transcription factor, putative
hapX(ATCAGATGAT)	AFUA_1G14460	AFUA_1G14460	atcacctgat	1	fungal specific transcription factor, putative
hapX(ATCAGATGAT)	AFUA_1G14480	AFUA_1G14480	atcaggtgat	1	hypothetical protein
hapX(ATCAGATGAT)	AFUA_1G14560	msdS	atgagatgat	1	alpha-mannosidase
hapX(ATCAGATGAT)	AFUA_1G14570	AFUA_1G14570	atcatctcat	1	histidine-3 protein
hapX(ATCAGATGAT)	AFUA_1G14690	AFUA_1G14690	ataagatgat	1	SEL1L
hapX(ATCAGATGAT)	AFUA_1G14720	AFUA_1G14720	atcatctcat	1	Kelch motif domain protein
hapX(ATCAGATGAT)	AFUA_1G14730	AFUA_1G14730	atgagatgat	1	cell division cycle protein 20 (CDC20),putative
hapX(ATCAGATGAT)	AFUA_1G14860	AFUA_1G14860	attatctgat	1	bZIP transcription factor, putative
hapX(ATCAGATGAT)	AFUA_1G14870	AFUA_1G14870	atcagataat	1	GPI anchor biosynthesis protein (Gwt1),putative
hapX(ATCAGATGAT)	AFUA_1G15340	AFUA_1G15340	atcatgtgat	1	polymerase
hapX(ATCAGATGAT)	AFUA_1G15440	ags3	atcatcttat	1	alpha-1,3-glucan synthase, putative
hapX(ATCAGATGAT)	AFUA_1G15460	AFUA_1G15460	atcggatgat	1	DnaJ domain protein
hapX(ATCAGATGAT)	AFUA_1G15590	cybS	atcatctcat	1	succinate dehydrogenase membrane anchor subunit,putative
hapX(ATCAGATGAT)	AFUA_1G15710	AFUA_1G15710	attatctgat	1	cyclosome/APC complex component Cut20/Apc4,putative
hapX(ATCAGATGAT)	AFUA_1G15820	AFUA_1G15820	atgagatgat	1	fatty acid hydroxylase, putative
hapX(ATCAGATGAT)	AFUA_1G15830	AFUA_1G15830	atcatctcat	1	hypothetical protein
hapX(ATCAGATGAT)	AFUA_1G15910	AFUA_1G15910	atcaggtgat	1	C6 transcription factor, putative
hapX(ATCAGATGAT)	AFUA_1G15910	AFUA_1G15910	atcatcggat	1	C6 transcription factor, putative
hapX(ATCAGATGAT)	AFUA_1G15970	AFUA_1G15970	atcaaatgat	1	aldo-keto reductase (AKR13), putative
hapX(ATCAGATGAT)	AFUA_1G16010	AFUA_1G16010	atcagctgat	1	hypothetical protein
hapX(ATCAGATGAT)	AFUA_1G16130	AFUA_1G16130	atgatctgat	1	copper-transporting ATPase, putative
hapX(ATCAGATGAT)	AFUA_1G16170	AFUA_1G16170	atgagatgat	1	hypothetical protein
hapX(ATCAGATGAT)	AFUA_1G16170	AFUA_1G16170	atcggatgat	1	hypothetical protein
hapX(ATCAGATGAT)	AFUA_1G16190	aspf9	atcatccgat	1	cell wall glucanase Crf1
hapX(ATCAGATGAT)	AFUA_1G16190	aspf9	atcatctcat	1	cell wall glucanase Crf1
hapX(ATCAGATGAT)	AFUA_1G16230	AFUA_1G16230	attatctgat	1	MFS quinate transporter, putative
hapX(ATCAGATGAT)	AFUA_1G16240	AFUA_1G16240	atcagataat	1	TIM barrel metal-dependent hydrolase, putative
hapX(ATCAGATGAT)	AFUA_1G16460	AFUA_1G16460	attagatgat	1	bZIP transcription factor (LziP), putative
hapX(ATCAGATGAT)	AFUA_1G16560	AFUA_1G16560	atcttctgat	1	MIF domain protein
hapX(ATCAGATGAT)	AFUA_1G16570	AFUA_1G16570	atcagaagat	1	G4P04 protein
hapX(ATCAGATGAT)	AFUA_1G16590	brlA	atcaactgat	1	C2H2 transcription factor (BrlA), putative
hapX(ATCAGATGAT)	AFUA_1G16600	AFUA_1G16600	atcatatgat	1	ribonuclease T2, putative
hapX(ATCAGATGAT)	AFUA_1G16960	AFUA_1G16960	atgagatgat	1	hypothetical protein
hapX(ATCAGATGAT)	AFUA_1G16970	AFUA_1G16970	ataatctgat	1	ADP-ribosylation factor family protein
hapX(ATCAGATGAT)	AFUA_1G16980	AFUA_1G16980	atcagattat	1	conserved hypothetical protein
hapX(ATCAGATGAT)	AFUA_1G17040	AFUA_1G17040	atgatctgat	1	D-lactate dehydrogenase
hapX(ATCAGATGAT)	AFUA_1G17050	AFUA_1G17050	atcagatcat	1	hypothetical protein
hapX(ATCAGATGAT)	AFUA_1G17140	AFUA_1G17140	atcatcttat	1	voltage-gated K+ channel beta subunit (KCNAB),putative
hapX(ATCAGATGAT)	AFUA_1G17150	AFUA_1G17150	ataagatgat	1	C6 transcription factor, putative
hapX(ATCAGATGAT)	AFUA_1G17190	sidI	atcagctgat	1	long-chain-fatty-acid-CoA ligase, putative
hapX(ATCAGATGAT)	AFUA_1G17200	sidC	atcagctgat	1	nonribosomal peptide synthase (NRPS), putative
hapX(ATCAGATGAT)	AFUA_1G17210	AFUA_1G17210	atgagatgat	1	hypothetical protein
hapX(ATCAGATGAT)	AFUA_1G17240	AFUA_1G17240	atcggatgat	1	C6 transcription factor, putative
hapX(ATCAGATGAT)	AFUA_1G17430	AFUA_1G17430	atcatcagat	1	tyrosinase
hapX(ATCAGATGAT)	AFUA_1G17440	abcA	atcatcggat	1	ABC drug exporter AbcA
hapX(ATCAGATGAT)	AFUA_1G17460	AFUA_1G17460	atccgatgat	1	C6 transcription factor, putative
hapX(ATCAGATGAT)	AFUA_1G17550	AFUA_1G17550	atgagatgat	1	HET domain protein, putative
hapX(ATCAGATGAT)	AFUA_1G17570	AFUA_1G17570	atcagatcat	1	urea active transporter
hapX(ATCAGATGAT)	AFUA_1G17570	AFUA_1G17570	atcatctcat	1	urea active transporter
hapX(ATCAGATGAT)	AFUA_1G17580	AFUA_1G17580	atgatctgat	1	xenobiotic compound monooxygenase, DszA family
hapX(ATCAGATGAT)	AFUA_1G17580	AFUA_1G17580	atgagatgat	1	xenobiotic compound monooxygenase, DszA family
hapX(ATCAGATGAT)	AFUA_1G17710	AFUA_1G17710	atgatctgat	1	C6 transcription factor, putative
hapX(ATCAGATGAT)	AFUA_1G17710	AFUA_1G17710	atcatgtgat	1	C6 transcription factor, putative
hapX(ATCAGATGAT)	AFUA_2G00090	AFUA_2G00090	atcagattat	1	telomere-associated RecQ helicase, putative
hapX(ATCAGATGAT)	AFUA_2G00090	AFUA_2G00090	atcaggtgat	1	telomere-associated RecQ helicase, putative
hapX(ATCAGATGAT)	AFUA_2G00090	AFUA_2G00090	atcatcttat	1	telomere-associated RecQ helicase, putative
hapX(ATCAGATGAT)	AFUA_2G00450	AFUA_2G00450	atcagattat	1	hexokinase, putative
hapX(ATCAGATGAT)	AFUA_2G00530	AFUA_2G00530	ataatctgat	1	DUF1275 domain protein
hapX(ATCAGATGAT)	AFUA_2G00540	AFUA_2G00540	atcagattat	1	carboxyphosphonoenolpyruvate phosphonomutase,putative
hapX(ATCAGATGAT)	AFUA_2G00610	AFUA_2G00610	atcatctcat	1	hypothetical protein
hapX(ATCAGATGAT)	AFUA_2G00620	AFUA_2G00620	atgagatgat	1	hypothetical protein
hapX(ATCAGATGAT)	AFUA_2G00770	AFUA_2G00770	atgagatgat	1	salicylate hydroxylase
hapX(ATCAGATGAT)	AFUA_2G00800	AFUA_2G00800	attatctgat	1	pelA protein
hapX(ATCAGATGAT)	AFUA_2G00810	AFUA_2G00810	atcagataat	1	purine nucleoside permease, putative
hapX(ATCAGATGAT)	AFUA_2G00940	AFUA_2G00940	atcgtctgat	1	hypothetical protein
hapX(ATCAGATGAT)	AFUA_2G01170	gel1	atcaaatgat	1	1,3-beta-glucanosyltransferase Gel1
hapX(ATCAGATGAT)	AFUA_2G01170	gel1	atcggatgat	1	1,3-beta-glucanosyltransferase Gel1
hapX(ATCAGATGAT)	AFUA_2G01440	AFUA_2G01440	ataatctgat	1	mitochondrial carrier protein, putative
hapX(ATCAGATGAT)	AFUA_2G01680	AFUA_2G01680	atcagctgat	1	monooxygenase, putative
hapX(ATCAGATGAT)	AFUA_2G01720	AFUA_2G01720	atcatcttat	1	hypothetical protein
hapX(ATCAGATGAT)	AFUA_2G01730	AFUA_2G01730	atcatctcat	1	hypothetical protein
hapX(ATCAGATGAT)	AFUA_2G01740	AFUA_2G01740	atcttctgat	1	transporter, putative
hapX(ATCAGATGAT)	AFUA_2G01740	AFUA_2G01740	atcttctgat	1	transporter, putative
hapX(ATCAGATGAT)	AFUA_2G01910	AFUA_2G01910	atcatctaat	1	conserved hypothetical protein
hapX(ATCAGATGAT)	AFUA_2G01930	AFUA_2G01930	atcaggtgat	1	haloacid dehalogenase-like hydrolase, putative
hapX(ATCAGATGAT)	AFUA_2G01940	AFUA_2G01940	atcacctgat	1	conserved hypothetical protein
hapX(ATCAGATGAT)	AFUA_2G02180	AFUA_2G02180	atcatcagat	1	hypothetical protein
hapX(ATCAGATGAT)	AFUA_2G02220	AFUA_2G02220	atcatatgat	1	UDP-glucose:sterol glycosyltransferase
hapX(ATCAGATGAT)	AFUA_2G02460	AFUA_2G02460	atcagattat	1	conserved hypothetical protein
hapX(ATCAGATGAT)	AFUA_2G02470	AFUA_2G02470	ataatctgat	1	PA domain protein
hapX(ATCAGATGAT)	AFUA_2G02490	AFUA_2G02490	attatctgat	1	hypothetical protein
hapX(ATCAGATGAT)	AFUA_2G02530	AFUA_2G02530	atcagattat	1	casein kinase I, putative
hapX(ATCAGATGAT)	AFUA_2G02540	AFUA_2G02540	atcagattat	1	bZIP transcription factor (Fcr3), putative
hapX(ATCAGATGAT)	AFUA_2G02850	AFUA_2G02850	atcgtctgat	1	serine/threonine protein kinase, putative
hapX(ATCAGATGAT)	AFUA_2G02860	AFUA_2G02860	atcatcggat	1	F-box domain protein
hapX(ATCAGATGAT)	AFUA_2G03050	AFUA_2G03050	atcttctgat	1	forkhead domain protein
hapX(ATCAGATGAT)	AFUA_2G03120	utr2	attatctgat	1	cell wall glucanase (Utr2), putative
hapX(ATCAGATGAT)	AFUA_2G03120	utr2	atcttctgat	1	cell wall glucanase (Utr2), putative
hapX(ATCAGATGAT)	AFUA_2G03270	AFUA_2G03270	atcatcttat	1	glycosyl hydrolase, putative
hapX(ATCAGATGAT)	AFUA_2G03480	AFUA_2G03480	atcatcttat	1	conserved hypothetical protein
hapX(ATCAGATGAT)	AFUA_2G03490	AFUA_2G03490	ataagatgat	1	calcium/calmodulin-dependent protein kinase,putative
hapX(ATCAGATGAT)	AFUA_2G03540	AFUA_2G03540	atgagatgat	1	conserved hypothetical protein
hapX(ATCAGATGAT)	AFUA_2G03730	AFUA_2G03730	atcatgtgat	1	Ctr copper transporter family protein
hapX(ATCAGATGAT)	AFUA_2G03760	AFUA_2G03760	atcacatgat	1	ssu72 protein
hapX(ATCAGATGAT)	AFUA_2G03770	AFUA_2G03770	atcatgtgat	1	isochorismatase family hydrolase, putative
hapX(ATCAGATGAT)	AFUA_2G03870	fkbp3	ataatctgat	1	FKBP-type peptidyl-prolyl isomerase, putative
hapX(ATCAGATGAT)	AFUA_2G03920	cln1	atcatctcat	1	G1 cyclin
hapX(ATCAGATGAT)	AFUA_2G03930	AFUA_2G03930	atgagatgat	1	small nucleolar ribonucleoprotein complexsubunit, putative
hapX(ATCAGATGAT)	AFUA_2G03950	AFUA_2G03950	atcagaggat	1	serine/threonine protein phosphatase, putative
hapX(ATCAGATGAT)	AFUA_2G03960	AFUA_2G03960	atcctctgat	1	acid phosphatase
hapX(ATCAGATGAT)	AFUA_2G04010	tpsB	atcatctcat	1	alpha,alpha-trehalose-phosphate synthasesubunit, putative
hapX(ATCAGATGAT)	AFUA_2G04020	AFUA_2G04020	atgagatgat	1	alpha,alpha-trehalose phosphate synthasesubunit, putative
hapX(ATCAGATGAT)	AFUA_2G04170	AFUA_2G04170	atcacatgat	1	conserved hypothetical protein
hapX(ATCAGATGAT)	AFUA_2G04420	AFUA_2G04420	atcgtctgat	1	hypothetical protein
hapX(ATCAGATGAT)	AFUA_2G04420	AFUA_2G04420	atcatctcat	1	hypothetical protein
hapX(ATCAGATGAT)	AFUA_2G04430	AFUA_2G04430	atgagatgat	1	DUF21 and CBS domain protein (Mam3), putative
hapX(ATCAGATGAT)	AFUA_2G04430	AFUA_2G04430	atcagacgat	1	DUF21 and CBS domain protein (Mam3), putative
hapX(ATCAGATGAT)	AFUA_2G04670	AFUA_2G04670	attatctgat	1	SH3 domain protein
hapX(ATCAGATGAT)	AFUA_2G04880	AFUA_2G04880	atcagaagat	1	DUF77 domain protein
hapX(ATCAGATGAT)	AFUA_2G05120	AFUA_2G05120	attatcagat	1	hypothetical protein
hapX(ATCAGATGAT)	AFUA_2G05120	AFUA_2G05120	atcacctgat	1	hypothetical protein
hapX(ATCAGATGAT)	AFUA_2G05140	AFUA_2G05140	atctgataat	1	ankyrin repeat protein
hapX(ATCAGATGAT)	AFUA_2G05140	AFUA_2G05140	atcaggtgat	1	ankyrin repeat protein
hapX(ATCAGATGAT)	AFUA_2G05150	mp2	attatctgat	1	antigenic cell wall galactomannoprotein,putative
hapX(ATCAGATGAT)	AFUA_2G05310	AFUA_2G05310	atcagttgat	1	C6 transcription factor, putative
hapX(ATCAGATGAT)	AFUA_2G05330	AFUA_2G05330	atcatctaat	1	vacuolar H+/Ca2+ exchanger
hapX(ATCAGATGAT)	AFUA_2G05330	AFUA_2G05330	atcagattat	1	vacuolar H+/Ca2+ exchanger
hapX(ATCAGATGAT)	AFUA_2G05340	gel4	attagatgat	1	1,3-beta-glucanosyltransferase, putative
hapX(ATCAGATGAT)	AFUA_2G05340	gel4	ataatctgat	1	1,3-beta-glucanosyltransferase, putative
hapX(ATCAGATGAT)	AFUA_2G05380	AFUA_2G05380	atcagataat	1	C6 transcription factor, putative
hapX(ATCAGATGAT)	AFUA_2G05910	hxkA	atcggatgat	1	hexokinase Kxk, putative
hapX(ATCAGATGAT)	AFUA_2G06000	AFUA_2G06000	atcagatcat	1	NAD+ dependent glutamate dehydrogenase,putative
hapX(ATCAGATGAT)	AFUA_2G06000	AFUA_2G06000	atcatctcat	1	NAD+ dependent glutamate dehydrogenase,putative
hapX(ATCAGATGAT)	AFUA_2G06170	AFUA_2G06170	ataagatgat	1	conserved hypothetical protein
hapX(ATCAGATGAT)	AFUA_2G06180	AFUA_2G06180	atcatcttat	1	hypothetical protein
hapX(ATCAGATGAT)	AFUA_2G06280	AFUA_2G06280	atcagataat	1	oligosaccharyl transferase subunit (gamma),putative
hapX(ATCAGATGAT)	AFUA_2G06320	AFUA_2G06320	atcatcagat	1	replication protein A 70 kDa DNA-bindingsubunit
hapX(ATCAGATGAT)	AFUA_2G06330	AFUA_2G06330	atctgatgat	1	ubiquitin C-terminal hydrolase, putative
hapX(ATCAGATGAT)	AFUA_2G07420	sac6	atcatcggat	1	fimbrin
hapX(ATCAGATGAT)	AFUA_2G07430	AFUA_2G07430	atccgatgat	1	DDHD domain protein
hapX(ATCAGATGAT)	AFUA_2G07460	AFUA_2G07460	atcatcttat	1	RNA polymerase II transcriptional coactivator,putative
hapX(ATCAGATGAT)	AFUA_2G07510	AFUA_2G07510	atctgatgat	1	hypothetical protein
hapX(ATCAGATGAT)	AFUA_2G07680	sidA	atcaactgat	1	L-ornithine N5-oxygenase
hapX(ATCAGATGAT)	AFUA_2G07690	AFUA_2G07690	atcagttgat	1	protein kinase, putative
hapX(ATCAGATGAT)	AFUA_2G07730	AFUA_2G07730	atctgatgat	1	nuclear migration protein, putative
hapX(ATCAGATGAT)	AFUA_2G07750	AFUA_2G07750	atcatcagat	1	haloacid dehalogenase, type II
hapX(ATCAGATGAT)	AFUA_2G07770	rasB	atcaactgat	1	Ras small monomeric GTPase RasB
hapX(ATCAGATGAT)	AFUA_2G08280	maeA	atcatctaat	1	NADP-dependent malic enzyme
hapX(ATCAGATGAT)	AFUA_2G08290	AFUA_2G08290	attagatgat	1	conserved hypothetical protein
hapX(ATCAGATGAT)	AFUA_2G08900	AFUA_2G08900	atgagatgat	1	voltage-gated chloride channel (ClcA), putative
hapX(ATCAGATGAT)	AFUA_2G08910	AFUA_2G08910	atcatctcat	1	MSF transporter, putative
hapX(ATCAGATGAT)	AFUA_2G09050	AFUA_2G09050	ataatctgat	1	hypothetical protein
hapX(ATCAGATGAT)	AFUA_2G09480	AFUA_2G09480	atcacctgat	1	hypothetical protein
hapX(ATCAGATGAT)	AFUA_2G10170	AFUA_2G10170	atcagacgat	1	conserved hypothetical protein
hapX(ATCAGATGAT)	AFUA_2G10180	AFUA_2G10180	ataagatgat	1	hypothetical protein
hapX(ATCAGATGAT)	AFUA_2G10190	AFUA_2G10190	atcatcttat	1	hypothetical protein
hapX(ATCAGATGAT)	AFUA_2G10550	AFUA_2G10550	atgatctgat	1	C2H2 transcription factor (RfeC), putative
hapX(ATCAGATGAT)	AFUA_2G10650	AFUA_2G10650	atcagataat	1	enoyl-CoA hydratase
hapX(ATCAGATGAT)	AFUA_2G10690	AFUA_2G10690	atcaaatgat	1	MFS phosphate transporter, putative
hapX(ATCAGATGAT)	AFUA_2G10860	AFUA_2G10860	atcctctgat	1	Formyl transferase domain protein
hapX(ATCAGATGAT)	AFUA_2G10870	AFUA_2G10870	atcagaggat	1	hypothetical protein
hapX(ATCAGATGAT)	AFUA_2G10960	AFUA_2G10960	atcagattat	1	alcohol dehydrogenase, putative
hapX(ATCAGATGAT)	AFUA_2G10970	AFUA_2G10970	ataatctgat	1	hypothetical protein
hapX(ATCAGATGAT)	AFUA_2G10980	AFUA_2G10980	atcatctcat	1	ADP-ribosylation factor, putative
hapX(ATCAGATGAT)	AFUA_2G10990	AFUA_2G10990	atgagatgat	1	chromatin remodeling complex subunit (Arp8),putative
hapX(ATCAGATGAT)	AFUA_2G11110	AFUA_2G11110	atcatgtgat	1	nuclear condensin complex subunit Smc2,putative
hapX(ATCAGATGAT)	AFUA_2G11120	AFUA_2G11120	atcacatgat	1	hypothetical protein
hapX(ATCAGATGAT)	AFUA_2G11200	AFUA_2G11200	atgatctgat	1	hypothetical protein
hapX(ATCAGATGAT)	AFUA_2G11250	AFUA_2G11250	atcatcttat	1	aryl-alcohol dehydrogenase (AAD), putative
hapX(ATCAGATGAT)	AFUA_2G11280	AFUA_2G11280	atcttctgat	1	hypothetical protein
hapX(ATCAGATGAT)	AFUA_2G11770	AFUA_2G11770	atcatcagat	1	hypothetical protein
hapX(ATCAGATGAT)	AFUA_2G11770	AFUA_2G11770	atcggatgat	1	hypothetical protein
hapX(ATCAGATGAT)	AFUA_2G11780	AFUA_2G11780	atctgatgat	1	C2H2 transcription factor (Crea), putative
hapX(ATCAGATGAT)	AFUA_2G11780	AFUA_2G11780	atcatccgat	1	C2H2 transcription factor (Crea), putative
hapX(ATCAGATGAT)	AFUA_2G11790	AFUA_2G11790	atcatgtgat	1	conserved hypothetical protein
hapX(ATCAGATGAT)	AFUA_2G11940	ade13	atcatgtgat	1	adenylosuccinate lyase (Ade13), putative
hapX(ATCAGATGAT)	AFUA_2G11950	AFUA_2G11950	atcacatgat	1	hypothetical protein
hapX(ATCAGATGAT)	AFUA_2G12050	AFUA_2G12050	atcatatgat	1	ZIP metal ion transporter, putative
hapX(ATCAGATGAT)	AFUA_2G12260	cox11	atcagatcat	1	cytochrome c oxidase assembly protein cox11
hapX(ATCAGATGAT)	AFUA_2G12270	AFUA_2G12270	atgatctgat	1	hypothetical protein
hapX(ATCAGATGAT)	AFUA_2G12900	AFUA_2G12900	atcatctcat	1	Ni ion binding urease accessory protein UreG,putative
hapX(ATCAGATGAT)	AFUA_2G12900	AFUA_2G12900	atcggatgat	1	Ni ion binding urease accessory protein UreG,putative
hapX(ATCAGATGAT)	AFUA_2G13140	ime2	atcagaagat	1	meiosis induction protein kinase (Ime2),putative
hapX(ATCAGATGAT)	AFUA_2G13140	ime2	atctgatgat	1	meiosis induction protein kinase (Ime2),putative
hapX(ATCAGATGAT)	AFUA_2G13150	AFUA_2G13150	atcatcagat	1	hypothetical protein
hapX(ATCAGATGAT)	AFUA_2G13150	AFUA_2G13150	atcttctgat	1	hypothetical protein
hapX(ATCAGATGAT)	AFUA_2G13260	medA	atcagaagat	1	Medusa
hapX(ATCAGATGAT)	AFUA_2G13560	AFUA_2G13560	atcgtctgat	1	hypothetical protein
hapX(ATCAGATGAT)	AFUA_2G13860	AFUA_2G13860	atcatcttat	1	histone H4
hapX(ATCAGATGAT)	AFUA_2G13940	AFUA_2G13940	atcaggtgat	1	hypothetical protein
hapX(ATCAGATGAT)	AFUA_2G14100	AFUA_2G14100	atcacatgat	1	kinase activator (Atg17), putative
hapX(ATCAGATGAT)	AFUA_2G14110	AFUA_2G14110	atcatgtgat	1	sulfur metabolite repression control proteinSconB, putative
hapX(ATCAGATGAT)	AFUA_2G14120	AFUA_2G14120	atccgatgat	1	C6 finger domain protein, putative
hapX(ATCAGATGAT)	AFUA_2G14200	AFUA_2G14200	atcagattat	1	protein kinase, putative
hapX(ATCAGATGAT)	AFUA_2G14450	AFUA_2G14450	atcatcagat	1	hypothetical protein
hapX(ATCAGATGAT)	AFUA_2G14720	AFUA_2G14720	atcttctgat	1	HAPB
hapX(ATCAGATGAT)	AFUA_2G14730	AFUA_2G14730	atcagaagat	1	kinesin family protein
hapX(ATCAGATGAT)	AFUA_2G14750	AFUA_2G14750	atcagatcat	1	endo-arabinase, putative
hapX(ATCAGATGAT)	AFUA_2G14870	AFUA_2G14870	atcagattat	1	peptidase, M23/M37 family, putative
hapX(ATCAGATGAT)	AFUA_2G14990	AFUA_2G14990	atcatctcat	1	tubulin alpha-2 subunit
hapX(ATCAGATGAT)	AFUA_2G15000	AFUA_2G15000	atgagatgat	1	Mechanosensitive ion channel family
hapX(ATCAGATGAT)	AFUA_2G15170	AFUA_2G15170	atcatccgat	1	conserved hypothetical protein
hapX(ATCAGATGAT)	AFUA_2G15180	AFUA_2G15180	atcggatgat	1	hypothetical protein
hapX(ATCAGATGAT)	AFUA_2G15240	AFUA_2G15240	atcatctaat	1	small oligopeptide transporter, OPT family
hapX(ATCAGATGAT)	AFUA_2G15580	AFUA_2G15580	atcatcttat	1	conserved hypothetical protein
hapX(ATCAGATGAT)	AFUA_2G15620	AFUA_2G15620	atcatttgat	1	C6 transcription factor, putative
hapX(ATCAGATGAT)	AFUA_2G15620	AFUA_2G15620	attatctgat	1	C6 transcription factor, putative
hapX(ATCAGATGAT)	AFUA_2G15800	AFUA_2G15800	atcatctcat	1	conserved hypothetical protein
hapX(ATCAGATGAT)	AFUA_2G15920	AFUA_2G15920	atcatcggat	1	hypothetical protein
hapX(ATCAGATGAT)	AFUA_2G16300	AFUA_2G16300	atcatttgat	1	dihydroxy acid dehydratase, putative
hapX(ATCAGATGAT)	AFUA_2G16490	AFUA_2G16490	atcatttgat	1	rhomboid family membrane protein
hapX(ATCAGATGAT)	AFUA_2G16840	AFUA_2G16840	atcacatgat	1	SWI-SNF complex subunit (Snf5), putative
hapX(ATCAGATGAT)	AFUA_2G16840	AFUA_2G16840	atcagctgat	1	SWI-SNF complex subunit (Snf5), putative
hapX(ATCAGATGAT)	AFUA_2G16930	AFUA_2G16930	atccgatgat	1	succinate:fumarate antiporter (Acr1), putative
hapX(ATCAGATGAT)	AFUA_2G16940	AFUA_2G16940	atcatcggat	1	conserved hypothetical protein
hapX(ATCAGATGAT)	AFUA_2G17140	AFUA_2G17140	atcatgtgat	1	conserved hypothetical protein
hapX(ATCAGATGAT)	AFUA_2G17610	AFUA_2G17610	atcatttgat	1	Sulfatase domain protein
hapX(ATCAGATGAT)	AFUA_2G17940	AFUA_2G17940	atcatccgat	1	monooxygenase family protein
hapX(ATCAGATGAT)	AFUA_2G17950	AFUA_2G17950	atcggatgat	1	conserved hypothetical protein
hapX(ATCAGATGAT)	AFUA_2G18070	AFUA_2G18070	atcatcttat	1	metalloproteinase, putative
hapX(ATCAGATGAT)	AFUA_2G18080	AFUA_2G18080	atcatttgat	1	reverse transcriptase, putative
hapX(ATCAGATGAT)	AFUA_2G18100	AFUA_2G18100	atcagattat	1	telomere-associated RecQ helicase, putative
hapX(ATCAGATGAT)	AFUA_2G18100	AFUA_2G18100	atcatcttat	1	telomere-associated RecQ helicase, putative
hapX(ATCAGATGAT)	AFUA_2G18100	AFUA_2G18100	atcatcttat	1	telomere-associated RecQ helicase, putative
hapX(ATCAGATGAT)	AFUA_3G00170	AFUA_3G00170	atctgatgat	1	conserved hypothetical protein
hapX(ATCAGATGAT)	AFUA_3G00200	AFUA_3G00200	attatctgat	1	hexose transporter protein
hapX(ATCAGATGAT)	AFUA_3G00240	AFUA_3G00240	atcagacgat	1	TPR domain protein
hapX(ATCAGATGAT)	AFUA_3G00250	AFUA_3G00250	atcgtctgat	1	salicylate hydroxylase, putative
hapX(ATCAGATGAT)	AFUA_3G00370	AFUA_3G00370	atcagattat	1	D-xylulose 5-phosphate/D-fructose 6-phosphatephosphoketolase
hapX(ATCAGATGAT)	AFUA_3G00660	AFUA_3G00660	atcatatgat	1	conserved hypothetical protein
hapX(ATCAGATGAT)	AFUA_3G01180	AFUA_3G01180	atcacctgat	1	sarcosine oxidase, putative
hapX(ATCAGATGAT)	AFUA_3G01870	AFUA_3G01870	atctgatgat	1	hypothetical protein
hapX(ATCAGATGAT)	AFUA_3G01990	AFUA_3G01990	atcacatgat	1	DUF636 domain protein
hapX(ATCAGATGAT)	AFUA_3G02370	AFUA_3G02370	atccgatgat	1	oxidoreductase, short-chaindehydrogenase/reductase family, putative
hapX(ATCAGATGAT)	AFUA_3G02650	AFUA_3G02650	atcttctgat	1	MYB DNA binding domain protein
hapX(ATCAGATGAT)	AFUA_3G02670	AFUA_3G02670	atcatctaat	1	AMP-binding domain containing protein, putative
hapX(ATCAGATGAT)	AFUA_3G02670	AFUA_3G02670	ataatctgat	1	AMP-binding domain containing protein, putative
hapX(ATCAGATGAT)	AFUA_3G02890	AFUA_3G02890	atcctctgat	1	MFS sugar transporter, putative
hapX(ATCAGATGAT)	AFUA_3G02980	AFUA_3G02980	atcagattat	1	metalloreductase, putative
hapX(ATCAGATGAT)	AFUA_3G02980	AFUA_3G02980	atcagatcat	1	metalloreductase, putative
hapX(ATCAGATGAT)	AFUA_3G03250	AFUA_3G03250	atcacatgat	1	aldehyde dehydrogenase family protein, putative
hapX(ATCAGATGAT)	AFUA_3G03450	AFUA_3G03450	atcaggtgat	1	cytochrome P450 monooxygenase, putative
hapX(ATCAGATGAT)	AFUA_3G03460	AFUA_3G03460	atcacctgat	1	HAD superfamily hydrolase, putative
hapX(ATCAGATGAT)	AFUA_3G03640	mirB	attatctgat	1	siderochrome-iron transporter (MirB), putative
hapX(ATCAGATGAT)	AFUA_3G03680	AFUA_3G03680	atcagattat	1	methyltransferase
hapX(ATCAGATGAT)	AFUA_3G03690	AFUA_3G03690	ataatctgat	1	hypothetical protein
hapX(ATCAGATGAT)	AFUA_3G03760	AFUA_3G03760	atcacatgat	1	hypothetical protein
hapX(ATCAGATGAT)	AFUA_3G03760	AFUA_3G03760	atcatgtgat	1	hypothetical protein
hapX(ATCAGATGAT)	AFUA_3G03770	AFUA_3G03770	atcagaggat	1	transposase
hapX(ATCAGATGAT)	AFUA_3G03780	AFUA_3G03780	atcctctgat	1	hypothetical protein
hapX(ATCAGATGAT)	AFUA_3G03870	AFUA_3G03870	atcatcggat	1	endo-1,4-beta-glucanase, putative
hapX(ATCAGATGAT)	AFUA_3G03950	AFUA_3G03950	atcagttgat	1	endoglucanase, putative
hapX(ATCAGATGAT)	AFUA_3G03960	AFUA_3G03960	atcaactgat	1	hypothetical protein
hapX(ATCAGATGAT)	AFUA_3G05420	AFUA_3G05420	atcatttgat	1	mitochondrial tricarboxylate transporter (Ctp),putative
hapX(ATCAGATGAT)	AFUA_3G05480	AFUA_3G05480	attagatgat	1	cystathionine gamma-synthase, putative
hapX(ATCAGATGAT)	AFUA_3G05490	AFUA_3G05490	atcatctaat	1	Nrap protein superfamily
hapX(ATCAGATGAT)	AFUA_3G05760	AFUA_3G05760	attatctgat	1	C6 transcription factor (Fcr1), putative
hapX(ATCAGATGAT)	AFUA_3G06000	AFUA_3G06000	ataagatgat	1	conserved hypothetical protein
hapX(ATCAGATGAT)	AFUA_3G06010	AFUA_3G06010	atcatcttat	1	Nucleolar essential protein 1, putative
hapX(ATCAGATGAT)	AFUA_3G06250	AFUA_3G06250	atcgtctgat	1	hypothetical protein
hapX(ATCAGATGAT)	AFUA_3G06260	AFUA_3G06260	atcagacgat	1	translation initiation factor SUI1
hapX(ATCAGATGAT)	AFUA_3G06680	AFUA_3G06680	atcacatgat	1	Lipoyltransferase, putative
hapX(ATCAGATGAT)	AFUA_3G07040	cps1	atcagatcat	1	vacuolar carboxypeptidase Cps1, putative
hapX(ATCAGATGAT)	AFUA_3G07050	AFUA_3G07050	atgatctgat	1	WSC domain protein, putative
hapX(ATCAGATGAT)	AFUA_3G07170	AFUA_3G07170	attagatgat	1	PIGC
hapX(ATCAGATGAT)	AFUA_3G07230	AFUA_3G07230	atcatttgat	1	DNA / pantothenate metabolism flavoprotein,putative
hapX(ATCAGATGAT)	AFUA_3G07310	AFUA_3G07310	atcagaggat	1	conserved hypothetical protein
hapX(ATCAGATGAT)	AFUA_3G07330	AFUA_3G07330	atcctctgat	1	hypothetical protein
hapX(ATCAGATGAT)	AFUA_3G07380	AFUA_3G07380	atcaactgat	1	oligo-1,6-glucosidase
hapX(ATCAGATGAT)	AFUA_3G07390	AFUA_3G07390	atcagttgat	1	hypothetical protein
hapX(ATCAGATGAT)	AFUA_3G07450	AFUA_3G07450	atcctctgat	1	hypothetical protein
hapX(ATCAGATGAT)	AFUA_3G07640	pma1	atcggatgat	1	plasma membrane H+-ATPase
hapX(ATCAGATGAT)	AFUA_3G07640	pma1	ataatctgat	1	plasma membrane H+-ATPase
hapX(ATCAGATGAT)	AFUA_3G07840	AFUA_3G07840	atcaaatgat	1	hypothetical protein
hapX(ATCAGATGAT)	AFUA_3G07900	AFUA_3G07900	atcatctcat	1	conserved hypothetical protein
hapX(ATCAGATGAT)	AFUA_3G07910	AFUA_3G07910	atgagatgat	1	UDP-glucose 4-epimerase, putative
hapX(ATCAGATGAT)	AFUA_3G07920	AFUA_3G07920	atcaaatgat	1	hypothetical protein
hapX(ATCAGATGAT)	AFUA_3G08020	AFUA_3G08020	atcatttgat	1	PX domain protein
hapX(ATCAGATGAT)	AFUA_3G08100	AFUA_3G08100	atccgatgat	1	checkpoint protein kinase, putative
hapX(ATCAGATGAT)	AFUA_3G08110	AFUA_3G08110	atcatcggat	1	cell wall protein, putative
hapX(ATCAGATGAT)	AFUA_3G08250	AFUA_3G08250	atcatcagat	1	hypothetical protein
hapX(ATCAGATGAT)	AFUA_3G08280	AFUA_3G08280	atcatcggat	1	cell cycle regulatory protein (Srw1), putative
hapX(ATCAGATGAT)	AFUA_3G08290	AFUA_3G08290	atccgatgat	1	aspartyl aminopeptidase
hapX(ATCAGATGAT)	AFUA_3G08330	AFUA_3G08330	ataagatgat	1	ATP-dependent Clp protease, proteolytic subunitClpP
hapX(ATCAGATGAT)	AFUA_3G08440	AFUA_3G08440	atcatcttat	1	hypothetical protein
hapX(ATCAGATGAT)	AFUA_3G08630	AFUA_3G08630	atgagatgat	1	MBF1
hapX(ATCAGATGAT)	AFUA_3G09160	AFUA_3G09160	atcatgtgat	1	hypothetical protein
hapX(ATCAGATGAT)	AFUA_3G09250	AFUA_3G09250	atgagatgat	1	cell wall glucanase, putative
hapX(ATCAGATGAT)	AFUA_3G09260	AFUA_3G09260	atcagataat	1	hypothetical protein
hapX(ATCAGATGAT)	AFUA_3G09440	AFUA_3G09440	ataagatgat	1	conserved hypothetical protein
hapX(ATCAGATGAT)	AFUA_3G09530	AFUA_3G09530	atgatctgat	1	cytochrome P450, putative
hapX(ATCAGATGAT)	AFUA_3G09540	AFUA_3G09540	atcagatcat	1	monooxygenase, putative
hapX(ATCAGATGAT)	AFUA_3G09610	AFUA_3G09610	atcaaatgat	1	histone acetyltransferase (MysT1), putative
hapX(ATCAGATGAT)	AFUA_3G09620	AFUA_3G09620	atcatttgat	1	RNA recognition motif. (a.k.a. RRM, RBD, or RNPdomain) protein
hapX(ATCAGATGAT)	AFUA_3G09730	AFUA_3G09730	atcagacgat	1	hypothetical protein
hapX(ATCAGATGAT)	AFUA_3G09830	AFUA_3G09830	atcggatgat	1	conserved hypothetical protein
hapX(ATCAGATGAT)	AFUA_3G10050	AFUA_3G10050	atcaactgat	1	phosphoglycerate mutase family domain protein
hapX(ATCAGATGAT)	AFUA_3G10060	AFUA_3G10060	atcagttgat	1	conserved hypothetical protein
hapX(ATCAGATGAT)	AFUA_3G10240	AFUA_3G10240	atcaaatgat	1	Ccr4-Not transcription complex subunit (NOT1),putative
hapX(ATCAGATGAT)	AFUA_3G10250	AFUA_3G10250	atcatttgat	1	phosphoprotein
hapX(ATCAGATGAT)	AFUA_3G10300	AFUA_3G10300	atcacctgat	1	galactokinase
hapX(ATCAGATGAT)	AFUA_3G10310	AFUA_3G10310	atcaggtgat	1	acetolactate synthase, large subunit, putative
hapX(ATCAGATGAT)	AFUA_3G10530	AFUA_3G10530	atcatccgat	1	protein serine/threonine kinase (Ran1),putative
hapX(ATCAGATGAT)	AFUA_3G10740	AFUA_3G10740	atcagacgat	1	RAB GTPase Ypt51, putative
hapX(ATCAGATGAT)	AFUA_3G10930	AFUA_3G10930	atcagctgat	1	bZIP transcription factor (MeaB), putative
hapX(ATCAGATGAT)	AFUA_3G10940	pex19	atcagctgat	1	peroxisomal membrane protein receptor Pex19,putative
hapX(ATCAGATGAT)	AFUA_3G11250	ace2	atcatgtgat	1	C2H2 transcription factor (Swi5), putative
hapX(ATCAGATGAT)	AFUA_3G11260	AFUA_3G11260	atcacatgat	1	ubiquitin (UbiC), putative
hapX(ATCAGATGAT)	AFUA_3G11550	AFUA_3G11550	atgatctgat	1	LEA domain protein
hapX(ATCAGATGAT)	AFUA_3G11710	AFUA_3G11710	ataatctgat	1	saccharopine dehydrogenase, putative
hapX(ATCAGATGAT)	AFUA_3G11750	AFUA_3G11750	atcatctcat	1	oxysterol binding protein (Osh5), putative
hapX(ATCAGATGAT)	AFUA_3G11760	AFUA_3G11760	atgagatgat	1	MFS transporter, putative
hapX(ATCAGATGAT)	AFUA_3G11850	AFUA_3G11850	atcaggtgat	1	hypothetical protein
hapX(ATCAGATGAT)	AFUA_3G11850	AFUA_3G11850	atgagatgat	1	hypothetical protein
hapX(ATCAGATGAT)	AFUA_3G12040	AFUA_3G12040	atgatctgat	1	hypothetical protein
hapX(ATCAGATGAT)	AFUA_3G12120	ppoC	atcgtctgat	1	fatty acid oxygenase PpoC, putative
hapX(ATCAGATGAT)	AFUA_3G12130	AFUA_3G12130	atcagacgat	1	hypothetical protein
hapX(ATCAGATGAT)	AFUA_3G12190	AFUA_3G12190	atcagttgat	1	RING finger domain protein, putative
hapX(ATCAGATGAT)	AFUA_3G12250	AFUA_3G12250	atcaactgat	1	protein-tyrosine phosphatase, putative
hapX(ATCAGATGAT)	AFUA_3G12260	AFUA_3G12260	atcagttgat	1	hypothetical protein
hapX(ATCAGATGAT)	AFUA_3G12270	AFUA_3G12270	atcggatgat	1	glutathione peroxidase family protein
hapX(ATCAGATGAT)	AFUA_3G12380	AFUA_3G12380	atcatgtgat	1	hypothetical protein
hapX(ATCAGATGAT)	AFUA_3G12430	AFUA_3G12430	atcttctgat	1	guanine nucleotide exchange factor, putative
hapX(ATCAGATGAT)	AFUA_3G12530	AFUA_3G12530	atcatcttat	1	sensor histidine kinase/response regulator,putative
hapX(ATCAGATGAT)	AFUA_3G12540	AFUA_3G12540	ataagatgat	1	possible transposase
hapX(ATCAGATGAT)	AFUA_3G12690	glfA	ataagatgat	1	conserved hypothetical protein
hapX(ATCAGATGAT)	AFUA_3G12700	glfB	atcatcttat	1	DUF250 domain membrane protein
hapX(ATCAGATGAT)	AFUA_3G12710	AFUA_3G12710	atcagataat	1	conserved hypothetical protein
hapX(ATCAGATGAT)	AFUA_3G13080	AFUA_3G13080	atcacatgat	1	hypothetical protein
hapX(ATCAGATGAT)	AFUA_3G13090	AFUA_3G13090	atcatgtgat	1	hypothetical protein
hapX(ATCAGATGAT)	AFUA_3G13290	AFUA_3G13290	atcaactgat	1	hypothetical protein
hapX(ATCAGATGAT)	AFUA_3G13440	AFUA_3G13440	atccgatgat	1	stomatin family protein
hapX(ATCAGATGAT)	AFUA_3G13550	AFUA_3G13550	atcagatcat	1	2-dehydropantoate 2-reductase, putative
hapX(ATCAGATGAT)	AFUA_3G13880	AFUA_3G13880	ataagatgat	1	extracellular lipase, putative
hapX(ATCAGATGAT)	AFUA_3G13890	AFUA_3G13890	atcatcttat	1	hypothetical protein
hapX(ATCAGATGAT)	AFUA_3G13900	AFUA_3G13900	atcacatgat	1	glutamate--cysteine ligase synthetase)(gamma-ecs) (gcs)
hapX(ATCAGATGAT)	AFUA_3G13900	AFUA_3G13900	atcagataat	1	glutamate--cysteine ligase synthetase)(gamma-ecs) (gcs)
hapX(ATCAGATGAT)	AFUA_3G14020	AFUA_3G14020	atcatcttat	1	conserved hypothetical protein
hapX(ATCAGATGAT)	AFUA_3G14060	AFUA_3G14060	atcatcggat	1	palmitoyl-protein thioesterase precursor
hapX(ATCAGATGAT)	AFUA_3G14090	AFUA_3G14090	atccgatgat	1	C2H2 finger domain protein, putative
hapX(ATCAGATGAT)	AFUA_3G14250	AFUA_3G14250	atcatccgat	1	Indoleamine 2,3-dioxygenase subfamily
hapX(ATCAGATGAT)	AFUA_3G14560	AFUA_3G14560	atcagctgat	1	MFS transporter, putative
hapX(ATCAGATGAT)	AFUA_3G14660	AFUA_3G14660	atcagaagat	1	hypothetical protein
hapX(ATCAGATGAT)	AFUA_3G14665	AFUA_3G14665	atcttctgat	1	hypothetical protein
hapX(ATCAGATGAT)	AFUA_3G15220	AFUA_3G15220	atcatctaat	1	hypothetical protein
hapX(ATCAGATGAT)	AFUA_3G15330	AFUA_3G15330	atcatatgat	1	hypothetical protein
hapX(ATCAGATGAT)	AFUA_3G15395	AFUA_3G15395	atcagattat	1	telomere-associated RecQ helicase, putative
hapX(ATCAGATGAT)	AFUA_3G15395	AFUA_3G15395	atcatcttat	1	telomere-associated RecQ helicase, putative
hapX(ATCAGATGAT)	AFUA_4G00780	AFUA_4G00780	atcatatgat	1	possible transposase
hapX(ATCAGATGAT)	AFUA_4G01120	AFUA_4G01120	atcaactgat	1	hypothetical protein
hapX(ATCAGATGAT)	AFUA_4G01130	AFUA_4G01130	atcagttgat	1	dienelactone hydrolase family protein
hapX(ATCAGATGAT)	AFUA_4G01150	AFUA_4G01150	atcctctgat	1	N,N-dimethylglycine oxidase
hapX(ATCAGATGAT)	AFUA_4G01290	csn	atcagctgat	1	endo-chitosanase, pseudogene
hapX(ATCAGATGAT)	AFUA_4G01290	csn	atcatatgat	1	endo-chitosanase, pseudogene
hapX(ATCAGATGAT)	AFUA_4G02810	AFUA_4G02810	atcacatgat	1	oxidoreductase, putative
hapX(ATCAGATGAT)	AFUA_4G02920	AFUA_4G02920	atcatctcat	1	conserved hypothetical protein, putative
hapX(ATCAGATGAT)	AFUA_4G03010	AFUA_4G03010	atcacatgat	1	hypothetical protein
hapX(ATCAGATGAT)	AFUA_4G03040	AFUA_4G03040	atcatcttat	1	Got1 family protein
hapX(ATCAGATGAT)	AFUA_4G03040	AFUA_4G03040	atcatccgat	1	Got1 family protein
hapX(ATCAGATGAT)	AFUA_4G03280	AFUA_4G03280	atcatgtgat	1	short-chain dehydrogenase/reductase familyprotein, putative
hapX(ATCAGATGAT)	AFUA_4G03330	AFUA_4G03330	atcatcagat	1	DUF590 domain protein, putative
hapX(ATCAGATGAT)	AFUA_4G03470	AFUA_4G03470	atcagaggat	1	tannase, putative
hapX(ATCAGATGAT)	AFUA_4G03730	AFUA_4G03730	atcggatgat	1	dienelactone hydrolase
hapX(ATCAGATGAT)	AFUA_4G03740	AFUA_4G03740	atcatccgat	1	major facilitator superfamily proteinsuperfamily
hapX(ATCAGATGAT)	AFUA_4G04040	pptB	atcacatgat	1	holo-(acyl-carrier-protein) synthase
hapX(ATCAGATGAT)	AFUA_4G04040	pptB	ataatctgat	1	holo-(acyl-carrier-protein) synthase
hapX(ATCAGATGAT)	AFUA_4G04060	AFUA_4G04060	atcatgtgat	1	conserved hypothetical protein
hapX(ATCAGATGAT)	AFUA_4G04060	AFUA_4G04060	atcagattat	1	conserved hypothetical protein
hapX(ATCAGATGAT)	AFUA_4G04210	lap1	atcatctcat	1	aminopeptidase, putative
hapX(ATCAGATGAT)	AFUA_4G04220	AFUA_4G04220	atgagatgat	1	hypothetical protein
hapX(ATCAGATGAT)	AFUA_4G04280	AFUA_4G04280	atcagataat	1	AN1 zinc finger protein
hapX(ATCAGATGAT)	AFUA_4G04380	AFUA_4G04380	atcaaatgat	1	phenazine biosynthesis protein, PhzF family
hapX(ATCAGATGAT)	AFUA_4G04660	AFUA_4G04660	atcatctcat	1	proteasome regulatory particle subunit Rpt6,putative
hapX(ATCAGATGAT)	AFUA_4G04670	AFUA_4G04670	atgagatgat	1	calcium permease family membrane transporter
hapX(ATCAGATGAT)	AFUA_4G04680	AFUA_4G04680	atcagaggat	1	ribitol kinase
hapX(ATCAGATGAT)	AFUA_4G04690	AFUA_4G04690	atcctctgat	1	conserved hypothetical protein
hapX(ATCAGATGAT)	AFUA_4G04710	ptpA	atctgatgat	1	protein tyrosine phosphatase (Pyp1), putative
hapX(ATCAGATGAT)	AFUA_4G04710	ptpA	atcaaatgat	1	protein tyrosine phosphatase (Pyp1), putative
hapX(ATCAGATGAT)	AFUA_4G04720	AFUA_4G04720	atcatttgat	1	nuclear pore protein (Nic96), putative
hapX(ATCAGATGAT)	AFUA_4G04720	AFUA_4G04720	atcatcagat	1	nuclear pore protein (Nic96), putative
hapX(ATCAGATGAT)	AFUA_4G04750	AFUA_4G04750	atcatcggat	1	nadh-ubiquinone oxidoreductase 21 kda subunit
hapX(ATCAGATGAT)	AFUA_4G05830	idi2	ataagatgat	1	IDI2
hapX(ATCAGATGAT)	AFUA_4G05830	idi2	atcagattat	1	IDI2
hapX(ATCAGATGAT)	AFUA_4G05860	AFUA_4G05860	atgatctgat	1	mitochondrial NADH-ubiquinone oxidoreductase 20kD subunit, putative
hapX(ATCAGATGAT)	AFUA_4G06130	AFUA_4G06130	atcatgtgat	1	growth regulation protein
hapX(ATCAGATGAT)	AFUA_4G06200	AFUA_4G06200	atcagaggat	1	conserved hypothetical protein
hapX(ATCAGATGAT)	AFUA_4G06210	AFUA_4G06210	atcctctgat	1	JmjC domain protein, putative
hapX(ATCAGATGAT)	AFUA_4G06480	AFUA_4G06480	atgagatgat	1	dDENN domain protein
hapX(ATCAGATGAT)	AFUA_4G06480	AFUA_4G06480	atccgatgat	1	dDENN domain protein
hapX(ATCAGATGAT)	AFUA_4G06590	AFUA_4G06590	atcatttgat	1	hypothetical protein
hapX(ATCAGATGAT)	AFUA_4G06590	AFUA_4G06590	attagatgat	1	hypothetical protein
hapX(ATCAGATGAT)	AFUA_4G06770	AFUA_4G06770	atcagataat	1	iron-sulfur cofactor synthesis protein nifU,putative
hapX(ATCAGATGAT)	AFUA_4G06830	AFUA_4G06830	ataagatgat	1	SUMO conjugating enzyme (UbcI), putative
hapX(ATCAGATGAT)	AFUA_4G06970	AFUA_4G06970	atgatctgat	1	RADC
hapX(ATCAGATGAT)	AFUA_4G07100	AFUA_4G07100	atcacatgat	1	related to nuclear envelope protein Cut11p,putative
hapX(ATCAGATGAT)	AFUA_4G07110	AFUA_4G07110	atcatgtgat	1	SNARE domain protein
hapX(ATCAGATGAT)	AFUA_4G07270	cp9	atcatctcat	1	serine carboxypeptidase, putative
hapX(ATCAGATGAT)	AFUA_4G07280	sok1	atgagatgat	1	related to SOK1 protein
hapX(ATCAGATGAT)	AFUA_4G07350	AFUA_4G07350	atcatcttat	1	conserved hypothetical protein
hapX(ATCAGATGAT)	AFUA_4G07530	AFUA_4G07530	atgatctgat	1	hypothetical protein
hapX(ATCAGATGAT)	AFUA_4G07540	AFUA_4G07540	atcagatcat	1	small nucleolar ribonucleoprotein complexsubunit, putative
hapX(ATCAGATGAT)	AFUA_4G07790	AFUA_4G07790	atcgtctgat	1	hypothetical protein
hapX(ATCAGATGAT)	AFUA_4G07800	AFUA_4G07800	atcagacgat	1	CaaX farnesyltransferase alpha subunit (Ram2),putative
hapX(ATCAGATGAT)	AFUA_4G07840	AFUA_4G07840	atcacctgat	1	hypothetical protein
hapX(ATCAGATGAT)	AFUA_4G07850	AFUA_4G07850	atcaggtgat	1	endoglucanase, putative
hapX(ATCAGATGAT)	AFUA_4G08360	AFUA_4G08360	atcaaatgat	1	conserved hypothetical protein
hapX(ATCAGATGAT)	AFUA_4G08560	AFUA_4G08560	atcatcggat	1	hypothetical protein
hapX(ATCAGATGAT)	AFUA_4G08570	AFUA_4G08570	atcaaatgat	1	ral2 protein, putative
hapX(ATCAGATGAT)	AFUA_4G08620	AFUA_4G08620	atcatttgat	1	hypothetical protein
hapX(ATCAGATGAT)	AFUA_4G08640	AFUA_4G08640	atgatctgat	1	hypothetical protein
hapX(ATCAGATGAT)	AFUA_4G08780	AFUA_4G08780	atgatctgat	1	hypothetical protein
hapX(ATCAGATGAT)	AFUA_4G08790	AFUA_4G08790	atcagatcat	1	conserved hypothetical protein
hapX(ATCAGATGAT)	AFUA_4G08800	AFUA_4G08800	ataatctgat	1	ABC a-pheromone efflux pump (AtrD), putative
hapX(ATCAGATGAT)	AFUA_4G09080	AFUA_4G09080	atcatctcat	1	C2H2 transcription factor (Seb1), putative,putative
hapX(ATCAGATGAT)	AFUA_4G09210	AFUA_4G09210	atcagttgat	1	phosphate transporter
hapX(ATCAGATGAT)	AFUA_4G09220	AFUA_4G09220	atcatatgat	1	hypothetical protein
hapX(ATCAGATGAT)	AFUA_4G10110	htfA	atcatcggat	1	homeobox transcription factor, putative
hapX(ATCAGATGAT)	AFUA_4G10120	prtT	atccgatgat	1	C6 finger domain protein, putative
hapX(ATCAGATGAT)	AFUA_4G10220	AFUA_4G10220	atcagattat	1	homeobox transcription factor (RfeB), putative
hapX(ATCAGATGAT)	AFUA_4G10270	AFUA_4G10270	atcaactgat	1	phosphatase-like protein (PTPLA), putative
hapX(ATCAGATGAT)	AFUA_4G10280	ypd1	atcagttgat	1	histidine containing phosphotransmitter protein,putative
hapX(ATCAGATGAT)	AFUA_4G10330	AFUA_4G10330	attatctgat	1	CaaX farnesyltransferase beta subunit (Ram1),putative
hapX(ATCAGATGAT)	AFUA_4G10340	AFUA_4G10340	atcagataat	1	C6 finger domain protein, putative
hapX(ATCAGATGAT)	AFUA_4G10470	AFUA_4G10470	atgatctgat	1	Sphingosine-1-phosphate lyase, putative
hapX(ATCAGATGAT)	AFUA_4G10540	AFUA_4G10540	atcacctgat	1	bdf1 protein
hapX(ATCAGATGAT)	AFUA_4G10550	AFUA_4G10550	atcaggtgat	1	conserved hypothetical protein
hapX(ATCAGATGAT)	AFUA_4G10680	AFUA_4G10680	atcatgtgat	1	conserved hypothetical protein
hapX(ATCAGATGAT)	AFUA_4G10680	AFUA_4G10680	atcatcttat	1	conserved hypothetical protein
hapX(ATCAGATGAT)	AFUA_4G10690	isa1	ataagatgat	1	Iron-sulfur cluster assembly accessory protein
hapX(ATCAGATGAT)	AFUA_4G10690	isa1	atcacatgat	1	Iron-sulfur cluster assembly accessory protein
hapX(ATCAGATGAT)	AFUA_4G10990	AFUA_4G10990	atcttctgat	1	transporter protein smf2
hapX(ATCAGATGAT)	AFUA_4G11100	AFUA_4G11100	atgatctgat	1	conserved hypothetical protein
hapX(ATCAGATGAT)	AFUA_4G11110	AFUA_4G11110	atcagatcat	1	C2 domain protein
hapX(ATCAGATGAT)	AFUA_4G11200	AFUA_4G11200	ataagatgat	1	hypothetical protein
hapX(ATCAGATGAT)	AFUA_4G11210	AFUA_4G11210	atcatcttat	1	conserved hypothetical protein
hapX(ATCAGATGAT)	AFUA_4G11270	AFUA_4G11270	atcagatcat	1	hypothetical protein
hapX(ATCAGATGAT)	AFUA_4G11280	AFUA_4G11280	atgatctgat	1	DUF409 domain protein
hapX(ATCAGATGAT)	AFUA_4G11400	AFUA_4G11400	atgagatgat	1	cell surface receptor/MFS transporter (FLVCR),putative
hapX(ATCAGATGAT)	AFUA_4G11410	AFUA_4G11410	atcatctcat	1	involucrin repeat protein
hapX(ATCAGATGAT)	AFUA_4G11490	AFUA_4G11490	atcatgtgat	1	hypothetical protein
hapX(ATCAGATGAT)	AFUA_4G11500	AFUA_4G11500	atcacatgat	1	3-ketosteroid reductase
hapX(ATCAGATGAT)	AFUA_4G11660	AFUA_4G11660	atcacctgat	1	PHD finger domain protein (Ing1), putative
hapX(ATCAGATGAT)	AFUA_4G11670	AFUA_4G11670	atcatcagat	1	hypothetical protein
hapX(ATCAGATGAT)	AFUA_4G11700	AFUA_4G11700	atccgatgat	1	Leucine Rich Repeat domain protein
hapX(ATCAGATGAT)	AFUA_4G11710	AFUA_4G11710	atcatcttat	1	oxidoreductase, zinc-binding dehydrogenasefamily superfamily
hapX(ATCAGATGAT)	AFUA_4G12410	AFUA_4G12410	atcttctgat	1	mating type protein (MAT1-2), putative
hapX(ATCAGATGAT)	AFUA_4G12560	AFUA_4G12560	atcatgtgat	1	C6 transcription factor, putative
hapX(ATCAGATGAT)	AFUA_4G12570	AFUA_4G12570	atcacatgat	1	C6 transcription factor, putative
hapX(ATCAGATGAT)	AFUA_4G12750	AFUA_4G12750	atcagattat	1	transcription effector
hapX(ATCAGATGAT)	AFUA_4G12760	AFUA_4G12760	ataatctgat	1	SAM binding motif containing protein
hapX(ATCAGATGAT)	AFUA_4G12930	AFUA_4G12930	atctgatgat	1	ubiquinone biosynthesis monooxgenase (Coq6),putative
hapX(ATCAGATGAT)	AFUA_4G12940	AFUA_4G12940	atcatcagat	1	hypothetical protein
hapX(ATCAGATGAT)	AFUA_4G13050	AFUA_4G13050	ataagatgat	1	hypothetical protein
hapX(ATCAGATGAT)	AFUA_4G13110	AFUA_4G13110	atcatttgat	1	hypothetical protein
hapX(ATCAGATGAT)	AFUA_4G13130	AFUA_4G13130	atcatgtgat	1	RNA polymerase II mediator complex protein(pmc2) releated protein
hapX(ATCAGATGAT)	AFUA_4G13140	AFUA_4G13140	atcacatgat	1	hypothetical protein
hapX(ATCAGATGAT)	AFUA_4G13330	AFUA_4G13330	atcagttgat	1	ATP-dependent RNA helicase, putative
hapX(ATCAGATGAT)	AFUA_4G13340	AFUA_4G13340	atcaactgat	1	DUF907 domain protein
hapX(ATCAGATGAT)	AFUA_4G13370	AFUA_4G13370	atcatatgat	1	hypothetical protein
hapX(ATCAGATGAT)	AFUA_4G13380	AFUA_4G13380	atcatatgat	1	conserved hypothetical protein
hapX(ATCAGATGAT)	AFUA_4G13850	AFUA_4G13850	atccgatgat	1	conserved hypothetical protein
hapX(ATCAGATGAT)	AFUA_4G13860	AFUA_4G13860	atcatcggat	1	monooxygenase, putative
hapX(ATCAGATGAT)	AFUA_4G14110	AFUA_4G14110	atcagatcat	1	hypothetical protein
hapX(ATCAGATGAT)	AFUA_4G14260	AFUA_4G14260	atcgtctgat	1	related to monocarboxylate transporter,putative
hapX(ATCAGATGAT)	AFUA_4G14300	AFUA_4G14300	atcagataat	1	dynamin GTPase, putative
hapX(ATCAGATGAT)	AFUA_4G14300	AFUA_4G14300	ataagatgat	1	dynamin GTPase, putative
hapX(ATCAGATGAT)	AFUA_4G14310	AFUA_4G14310	atcatcttat	1	hypothetical protein
hapX(ATCAGATGAT)	AFUA_4G14310	AFUA_4G14310	attatctgat	1	hypothetical protein
hapX(ATCAGATGAT)	AFUA_4G14410	AFUA_4G14410	atcacatgat	1	hypothetical protein
hapX(ATCAGATGAT)	AFUA_4G14410	AFUA_4G14410	atcatctcat	1	hypothetical protein
hapX(ATCAGATGAT)	AFUA_4G14470	AFUA_4G14470	atcatcttat	1	hypothetical protein
hapX(ATCAGATGAT)	AFUA_5G00140	AFUA_5G00140	atcgtctgat	1	transposase, putative
hapX(ATCAGATGAT)	AFUA_5G00150	AFUA_5G00150	atcagacgat	1	non-ribosomal peptide synthetase, terminalcomponent, putative
hapX(ATCAGATGAT)	AFUA_5G00210	AFUA_5G00210	atcagataat	1	hypothetical protein
hapX(ATCAGATGAT)	AFUA_5G00220	AFUA_5G00220	attatctgat	1	hypothetical protein
hapX(ATCAGATGAT)	AFUA_5G00310	AFUA_5G00310	atcaggtgat	1	flavin-containing monooxygenase, putative
hapX(ATCAGATGAT)	AFUA_5G00380	AFUA_5G00380	atcatatgat	1	TPR domain protein
hapX(ATCAGATGAT)	AFUA_5G00390	AFUA_5G00390	atcatatgat	1	hypothetical protein
hapX(ATCAGATGAT)	AFUA_5G01010	AFUA_5G01010	atcctctgat	1	hypothetical protein
hapX(ATCAGATGAT)	AFUA_5G01030	AFUA_5G01030	atcaactgat	1	glyceraldehyde 3-phosphate dehydrogenase(Ccg-7), putative
hapX(ATCAGATGAT)	AFUA_5G01030	AFUA_5G01030	atcagttgat	1	glyceraldehyde 3-phosphate dehydrogenase(Ccg-7), putative
hapX(ATCAGATGAT)	AFUA_5G01040	AFUA_5G01040	atcagttgat	1	oxidoreductase, short-chaindehydrogenase/reductase family, putative
hapX(ATCAGATGAT)	AFUA_5G01040	AFUA_5G01040	atcaactgat	1	oxidoreductase, short-chaindehydrogenase/reductase family, putative
hapX(ATCAGATGAT)	AFUA_5G01710	AFUA_5G01710	atcacatgat	1	cytochrome P450 phenylacetate 2-hydroxylase,putative
hapX(ATCAGATGAT)	AFUA_5G01710	AFUA_5G01710	atcagttgat	1	cytochrome P450 phenylacetate 2-hydroxylase,putative
hapX(ATCAGATGAT)	AFUA_5G01720	AFUA_5G01720	atcaactgat	1	hypothetical protein
hapX(ATCAGATGAT)	AFUA_5G01720	AFUA_5G01720	atcatgtgat	1	hypothetical protein
hapX(ATCAGATGAT)	AFUA_5G01830	AFUA_5G01830	atcacatgat	1	extracellular endoglucanase, putative
hapX(ATCAGATGAT)	AFUA_5G01950	AFUA_5G01950	atcggatgat	1	histone H2A
hapX(ATCAGATGAT)	AFUA_5G01960	AFUA_5G01960	atcatccgat	1	conserved hypothetical protein
hapX(ATCAGATGAT)	AFUA_5G02210	AFUA_5G02210	atcagctgat	1	conserved hypothetical protein
hapX(ATCAGATGAT)	AFUA_5G02400	AFUA_5G02400	atcatatgat	1	catabolite degradation protein, putative
hapX(ATCAGATGAT)	AFUA_5G02910	AFUA_5G02910	atcagctgat	1	SET translocation
hapX(ATCAGATGAT)	AFUA_5G03050	AFUA_5G03050	atctgatgat	1	nuclear protein skip (snw1 protein)
hapX(ATCAGATGAT)	AFUA_5G03190	AFUA_5G03190	atgagatgat	1	hypothetical protein
hapX(ATCAGATGAT)	AFUA_5G03290	AFUA_5G03290	atcagatcat	1	hypothetical protein
hapX(ATCAGATGAT)	AFUA_5G03300	AFUA_5G03300	atgatctgat	1	hypothetical protein
hapX(ATCAGATGAT)	AFUA_5G03430	AFUA_5G03430	atcacatgat	1	PHD transcription factor (Rum1), putative
hapX(ATCAGATGAT)	AFUA_5G03450	AFUA_5G03450	atcatgtgat	1	GIY-YIG catalytic domain containing protein
hapX(ATCAGATGAT)	AFUA_5G03520	AFUA_5G03520	atcatttgat	1	hypothetical protein
hapX(ATCAGATGAT)	AFUA_5G03660	AFUA_5G03660	atcatgtgat	1	transcription initiation factor TFIID subunitbeta, putative
hapX(ATCAGATGAT)	AFUA_5G03670	AFUA_5G03670	atcctctgat	1	S-adenosylmethionine decarboxylase proenzyme
hapX(ATCAGATGAT)	AFUA_5G03790	fetC	attatctgat	1	ferro-O2-oxidoreductase
hapX(ATCAGATGAT)	AFUA_5G03800	ftrA	atcagataat	1	high-affinity iron permease CaFTR2
hapX(ATCAGATGAT)	AFUA_5G03870	AFUA_5G03870	atcaactgat	1	conserved hypothetical protein
hapX(ATCAGATGAT)	AFUA_5G03870	AFUA_5G03870	atcgtctgat	1	conserved hypothetical protein
hapX(ATCAGATGAT)	AFUA_5G04020	AFUA_5G04020	atctgatgat	1	DNA damage repair protein (Rad9), putative
hapX(ATCAGATGAT)	AFUA_5G04020	AFUA_5G04020	atcatttgat	1	DNA damage repair protein (Rad9), putative
hapX(ATCAGATGAT)	AFUA_5G04070	AFUA_5G04070	atcgtctgat	1	Spo11
hapX(ATCAGATGAT)	AFUA_5G04080	erg7	atcagacgat	1	oxidosqualene:lanosterol cyclase
hapX(ATCAGATGAT)	AFUA_5G04140	AFUA_5G04140	atgagatgat	1	spindle pole protein (Nnf1), putative
hapX(ATCAGATGAT)	AFUA_5G04180	AFUA_5G04180	atcacctgat	1	hypothetical protein
hapX(ATCAGATGAT)	AFUA_5G04180	AFUA_5G04180	atgagatgat	1	hypothetical protein
hapX(ATCAGATGAT)	AFUA_5G04190	AFUA_5G04190	atcaggtgat	1	HLH transcription factor (PalcA), putative
hapX(ATCAGATGAT)	AFUA_5G04190	AFUA_5G04190	atcatctcat	1	HLH transcription factor (PalcA), putative
hapX(ATCAGATGAT)	AFUA_5G04200	AFUA_5G04200	atcaggtgat	1	DNA directed RNA polymerase III subunit Rpc82,putative
hapX(ATCAGATGAT)	AFUA_5G04210	AFUA_5G04210	atcacctgat	1	ubiquinol-cytochrome C reductase complex coreprotein 2, putative
hapX(ATCAGATGAT)	AFUA_5G04290	AFUA_5G04290	atcatatgat	1	WW domain protein, putative
hapX(ATCAGATGAT)	AFUA_5G04330	AFUA_5G04330	atcgtctgat	1	aminopeptidase B
hapX(ATCAGATGAT)	AFUA_5G04400	AFUA_5G04400	atcctctgat	1	hypothetical protein
hapX(ATCAGATGAT)	AFUA_5G04410	AFUA_5G04410	atcttctgat	1	hypothetical protein
hapX(ATCAGATGAT)	AFUA_5G05600	AFUA_5G05600	atcatatgat	1	forkhead transcription factor (Sep1), putative
hapX(ATCAGATGAT)	AFUA_5G05780	AFUA_5G05780	atgagatgat	1	hypothetical protein
hapX(ATCAGATGAT)	AFUA_5G05790	AFUA_5G05790	atcatctcat	1	ubiquitin ligase subunit HrtA, putative
hapX(ATCAGATGAT)	AFUA_5G05860	AFUA_5G05860	atcagctgat	1	hypothetical protein
hapX(ATCAGATGAT)	AFUA_5G05870	AFUA_5G05870	atgagatgat	1	Paf1 complex subunit/triple-helical DNA-bindingprotein (Cdp1), putative
hapX(ATCAGATGAT)	AFUA_5G05960	AFUA_5G05960	atcatctaat	1	serine/threonine protein kinase, putative
hapX(ATCAGATGAT)	AFUA_5G06360	AFUA_5G06360	ataatctgat	1	60s ribosomal protein yl6
hapX(ATCAGATGAT)	AFUA_5G06370	AFUA_5G06370	atcagattat	1	hypothetical protein
hapX(ATCAGATGAT)	AFUA_5G06410	AFUA_5G06410	ataagatgat	1	C2H2 transcription factor (AmdA), putative
hapX(ATCAGATGAT)	AFUA_5G06420	AFUA_5G06420	atcatcttat	1	MAP kinase kinase kinase (STE11), putative
hapX(ATCAGATGAT)	AFUA_5G06460	AFUA_5G06460	attatcagat	1	C6 finger domain protein, putative
hapX(ATCAGATGAT)	AFUA_5G06470	AFUA_5G06470	atctgataat	1	serine/threonine protein kinase, putative
hapX(ATCAGATGAT)	AFUA_5G06570	AFUA_5G06570	atcagataat	1	hypothetical protein
hapX(ATCAGATGAT)	AFUA_5G06580	AFUA_5G06580	attatctgat	1	mfs-multidrug-resistance transporter
hapX(ATCAGATGAT)	AFUA_5G06940	AFUA_5G06940	atcaactgat	1	dipeptidyl peptidase III
hapX(ATCAGATGAT)	AFUA_5G07440	AFUA_5G07440	ataagatgat	1	GTPase activating protein (Gyp2), putative
hapX(ATCAGATGAT)	AFUA_5G07710	AFUA_5G07710	atcagatcat	1	nuclear migration protein (ApsA), putative
hapX(ATCAGATGAT)	AFUA_5G07710	AFUA_5G07710	atcaaatgat	1	nuclear migration protein (ApsA), putative
hapX(ATCAGATGAT)	AFUA_5G07710	AFUA_5G07710	atcatgtgat	1	nuclear migration protein (ApsA), putative
hapX(ATCAGATGAT)	AFUA_5G07720	AFUA_5G07720	atcatttgat	1	CCCH and RING finger protein
hapX(ATCAGATGAT)	AFUA_5G07720	AFUA_5G07720	atgatctgat	1	CCCH and RING finger protein
hapX(ATCAGATGAT)	AFUA_5G07720	AFUA_5G07720	atcacatgat	1	CCCH and RING finger protein
hapX(ATCAGATGAT)	AFUA_5G07730	AFUA_5G07730	atcatatgat	1	hypothetical protein
hapX(ATCAGATGAT)	AFUA_5G07760	AFUA_5G07760	atcatctcat	1	tetracycline-efflux transporter, putative
hapX(ATCAGATGAT)	AFUA_5G07780	erg1	atcatgtgat	1	squalene monooxygenase Erg1
hapX(ATCAGATGAT)	AFUA_5G08220	AFUA_5G08220	atcagctgat	1	hypothetical protein
hapX(ATCAGATGAT)	AFUA_5G08230	AFUA_5G08230	atgagatgat	1	Zinc finger, C3HC4 type (RING finger) domainprotein
hapX(ATCAGATGAT)	AFUA_5G08390	ssk1	attatctgat	1	response regulator, putative
hapX(ATCAGATGAT)	AFUA_5G08530	AFUA_5G08530	atcatgtgat	1	phosphatidylinositol 3,5-bisphosphate-bindingprotein, putative
hapX(ATCAGATGAT)	AFUA_5G08540	aspA	atcacatgat	1	septin
hapX(ATCAGATGAT)	AFUA_5G08580	och1	atcctctgat	1	alpha-1,6-mannosyltransferase subunit (Och1),putative
hapX(ATCAGATGAT)	AFUA_5G08590	AFUA_5G08590	atcagaggat	1	endo-1,4-beta-xylanase, putative
hapX(ATCAGATGAT)	AFUA_5G08730	AFUA_5G08730	attatctgat	1	hypothetical protein
hapX(ATCAGATGAT)	AFUA_5G08730	AFUA_5G08730	atcatctcat	1	hypothetical protein
hapX(ATCAGATGAT)	AFUA_5G08740	AFUA_5G08740	atgagatgat	1	DHHC zinc finger membrane protein
hapX(ATCAGATGAT)	AFUA_5G08740	AFUA_5G08740	atcagataat	1	DHHC zinc finger membrane protein
hapX(ATCAGATGAT)	AFUA_5G08760	AFUA_5G08760	ataatctgat	1	hypothetical protein
hapX(ATCAGATGAT)	AFUA_5G08760	AFUA_5G08760	atcagattat	1	hypothetical protein
hapX(ATCAGATGAT)	AFUA_5G08770	AFUA_5G08770	atcagattat	1	hypothetical protein
hapX(ATCAGATGAT)	AFUA_5G08770	AFUA_5G08770	ataatctgat	1	hypothetical protein
hapX(ATCAGATGAT)	AFUA_5G09020	AFUA_5G09020	atgagatgat	1	WSC domain protein, putative
hapX(ATCAGATGAT)	AFUA_5G09100	mpkC	atcaaatgat	1	MAP kinase, putative
hapX(ATCAGATGAT)	AFUA_5G09550	AFUA_5G09550	atcagacgat	1	ceramide glucosyltransferase
hapX(ATCAGATGAT)	AFUA_5G09600	AFUA_5G09600	atcatctcat	1	2-nitropropane dioxygenase familyoxidoreductase, putative
hapX(ATCAGATGAT)	AFUA_5G09630	AFUA_5G09630	atcagatcat	1	UBA/TS-N domain protein
hapX(ATCAGATGAT)	AFUA_5G09640	AFUA_5G09640	atgatctgat	1	conserved fungal protein
hapX(ATCAGATGAT)	AFUA_5G09990	AFUA_5G09990	atcaactgat	1	C6 transcription factor, putative
hapX(ATCAGATGAT)	AFUA_5G10010	AFUA_5G10010	atcagttgat	1	conserved hypothetical protein
hapX(ATCAGATGAT)	AFUA_5G10120	AFUA_5G10120	atcggatgat	1	nonribosomal peptide synthase (NRPS), putative
hapX(ATCAGATGAT)	AFUA_5G10240	AFUA_5G10240	atcaaatgat	1	conserved hypothetical protein
hapX(ATCAGATGAT)	AFUA_5G10280	AFUA_5G10280	atcagataat	1	oxidoreductase, acting on the CH-OH group ofdonors, NAD or NADP as acceptor
hapX(ATCAGATGAT)	AFUA_5G10650	AFUA_5G10650	atccgatgat	1	pyridoxamine phosphate oxidase, putative
hapX(ATCAGATGAT)	AFUA_5G10660	AFUA_5G10660	ataagatgat	1	pentatricopeptide repeat protein
hapX(ATCAGATGAT)	AFUA_5G10660	AFUA_5G10660	atcatctcat	1	pentatricopeptide repeat protein
hapX(ATCAGATGAT)	AFUA_5G10670	AFUA_5G10670	atcatcttat	1	hypothetical protein
hapX(ATCAGATGAT)	AFUA_5G10670	AFUA_5G10670	atgagatgat	1	hypothetical protein
hapX(ATCAGATGAT)	AFUA_5G10920	AFUA_5G10920	atcatatgat	1	DUF221 domain protein, putative
hapX(ATCAGATGAT)	AFUA_5G11190	AFUA_5G11190	atcggatgat	1	hypothetical protein
hapX(ATCAGATGAT)	AFUA_5G11230	rasA	atcggatgat	1	RAS small monomeric GTPase Ras
hapX(ATCAGATGAT)	AFUA_5G11240	AFUA_5G11240	atcatccgat	1	oxidoreductase, short chaindehydrogenase/reductase family
hapX(ATCAGATGAT)	AFUA_5G11250	AFUA_5G11250	atcggatgat	1	hypothetical protein
hapX(ATCAGATGAT)	AFUA_5G11260	sreA	atcatttgat	1	GATA transcription factor (SreA), putative
hapX(ATCAGATGAT)	AFUA_5G11370	AFUA_5G11370	atccgatgat	1	Ser/Thr protein phosphatase
hapX(ATCAGATGAT)	AFUA_5G11530	AFUA_5G11530	atcatttgat	1	hypothetical protein
hapX(ATCAGATGAT)	AFUA_5G11590	AFUA_5G11590	atcaactgat	1	cyclin dependent kinase (Pho85), putative
hapX(ATCAGATGAT)	AFUA_5G11720	AFUA_5G11720	attatctgat	1	26s proteasome regulatory subunit mts4
hapX(ATCAGATGAT)	AFUA_5G11750	AFUA_5G11750	atcagaagat	1	LON domain serine protease, putative
hapX(ATCAGATGAT)	AFUA_5G11760	AFUA_5G11760	atcttctgat	1	hydroxymethylbilane synthase, putative
hapX(ATCAGATGAT)	AFUA_5G11810	AFUA_5G11810	atcagataat	1	cytoplasmic dynein heavy chain
hapX(ATCAGATGAT)	AFUA_5G11970	AFUA_5G11970	atcttctgat	1	protein kinase c, putative
hapX(ATCAGATGAT)	AFUA_5G11980	AFUA_5G11980	atcagacgat	1	MFS efflux transporter, putative
hapX(ATCAGATGAT)	AFUA_5G12030	AFUA_5G12030	atcacatgat	1	hypothetical protein
hapX(ATCAGATGAT)	AFUA_5G12040	AFUA_5G12040	atcatgtgat	1	hypothetical protein
hapX(ATCAGATGAT)	AFUA_5G12200	AFUA_5G12200	atcaggtgat	1	phosducin
hapX(ATCAGATGAT)	AFUA_5G12210	sfaD	atcacatgat	1	G-protein complex beta subunit, putative
hapX(ATCAGATGAT)	AFUA_5G12320	AFUA_5G12320	atctgatgat	1	hypothetical protein
hapX(ATCAGATGAT)	AFUA_5G12320	AFUA_5G12320	attatctgat	1	hypothetical protein
hapX(ATCAGATGAT)	AFUA_5G12330	AFUA_5G12330	atcatcagat	1	WD repeat protein
hapX(ATCAGATGAT)	AFUA_5G12330	AFUA_5G12330	atcagataat	1	WD repeat protein
hapX(ATCAGATGAT)	AFUA_5G12770	AFUA_5G12770	atcaactgat	1	hydrolase
hapX(ATCAGATGAT)	AFUA_5G12780	AFUA_5G12780	atcagttgat	1	D-protein
hapX(ATCAGATGAT)	AFUA_5G12800	AFUA_5G12800	attatctgat	1	50S ribosomal protein L4
hapX(ATCAGATGAT)	AFUA_5G12810	AFUA_5G12810	atcagataat	1	mitochondrial large ribosomal subunit YmL35,putative
hapX(ATCAGATGAT)	AFUA_5G12820	AFUA_5G12820	atcagatcat	1	mitochondrial inner membrane protease subunit 1
hapX(ATCAGATGAT)	AFUA_5G12860	AFUA_5G12860	attagatgat	1	hypothetical protein
hapX(ATCAGATGAT)	AFUA_5G12870	AFUA_5G12870	atcatctaat	1	utr1 protein
hapX(ATCAGATGAT)	AFUA_5G12920	AFUA_5G12920	atcatccgat	1	transporter, putative
hapX(ATCAGATGAT)	AFUA_5G13180	AFUA_5G13180	atcaactgat	1	agmatinase, putative
hapX(ATCAGATGAT)	AFUA_5G13230	AFUA_5G13230	atcagctgat	1	MFS monocarboxylic acid transporter, putative
hapX(ATCAGATGAT)	AFUA_5G13310	AFUA_5G13310	atcatctcat	1	C6 transcription factor, putative
hapX(ATCAGATGAT)	AFUA_5G13370	AFUA_5G13370	atcatttgat	1	mitochondrial DNA helicase (Pif1), putative
hapX(ATCAGATGAT)	AFUA_5G13380	AFUA_5G13380	atcaaatgat	1	BRCT domain protein
hapX(ATCAGATGAT)	AFUA_5G13700	AFUA_5G13700	atcagttgat	1	hypothetical protein
hapX(ATCAGATGAT)	AFUA_5G13710	AFUA_5G13710	atcatctcat	1	carboxylesterase, putative
hapX(ATCAGATGAT)	AFUA_5G14280	AFUA_5G14280	atcatcggat	1	hypothetical protein
hapX(ATCAGATGAT)	AFUA_5G14360	AFUA_5G14360	atcctctgat	1	C6 transcription factor, putative
hapX(ATCAGATGAT)	AFUA_5G14380	AFUA_5G14380	atcagaggat	1	alpha-glucuronidase
hapX(ATCAGATGAT)	AFUA_5G14590	AFUA_5G14590	atcagaggat	1	PNP_UDP_1 domain protein, putative
hapX(ATCAGATGAT)	AFUA_5G14600	AFUA_5G14600	atcctctgat	1	hypothetical protein
hapX(ATCAGATGAT)	AFUA_5G14740	fleA	atcatcagat	1	fucose-specific lectin
hapX(ATCAGATGAT)	AFUA_5G14800	AFUA_5G14800	atcggatgat	1	lactate dehydrogenase
hapX(ATCAGATGAT)	AFUA_5G14810	AFUA_5G14810	atcatccgat	1	pyruvate decarboxylase, putative
hapX(ATCAGATGAT)	AFUA_5G15030	AFUA_5G15030	ataagatgat	1	arsenic resistance protein (ArsH), putative
hapX(ATCAGATGAT)	AFUA_5G15080	AFUA_5G15080	atcatcttat	1	protein kinase
hapX(ATCAGATGAT)	AFUA_5G15090	AFUA_5G15090	ataagatgat	1	hypothetical protein
hapX(ATCAGATGAT)	AFUA_5G15150	AFUA_5G15150	atcagattat	1	telomere-associated RecQ helicase, putative
hapX(ATCAGATGAT)	AFUA_5G15150	AFUA_5G15150	atcatcttat	1	telomere-associated RecQ helicase, putative
hapX(ATCAGATGAT)	AFUA_6G00100	AFUA_6G00100	attatctgat	1	transposase
hemA(ATCGGATCAT)	AFUA_1G00390	AFUA_1G00390	atgatacgat	1	transposase, putative
hemA(ATCGGATCAT)	AFUA_1G00400	AFUA_1G00400	atcgtatcat	1	hypothetical protein
hemA(ATCGGATCAT)	AFUA_1G00550	AFUA_1G00550	atcgaatcat	1	hypothetical protein
hemA(ATCGGATCAT)	AFUA_1G00760	AFUA_1G00760	atcgaatcat	1	hypothetical protein
hemA(ATCGGATCAT)	AFUA_1G00770	AFUA_1G00770	atgattcgat	1	hypothetical protein
hemA(ATCGGATCAT)	AFUA_1G01040	AFUA_1G01040	attatccgat	1	conserved hypothetical protein
hemA(ATCGGATCAT)	AFUA_1G01180	AFUA_1G01180	atcagatcat	1	isoamyl alcohol oxidase
hemA(ATCGGATCAT)	AFUA_1G01190	AFUA_1G01190	atgatctgat	1	hypothetical protein
hemA(ATCGGATCAT)	AFUA_1G01290	AFUA_1G01290	atgggatcat	1	cytochrome P450 monooxygenase, putative
hemA(ATCGGATCAT)	AFUA_1G01300	AFUA_1G01300	atgatcccat	1	GPI anchored protein, putative
hemA(ATCGGATCAT)	AFUA_1G01590	AFUA_1G01590	atgattcgat	1	C6 transcription factor, putative
hemA(ATCGGATCAT)	AFUA_1G01730	AFUA_1G01730	atgctccgat	1	glycosyl hydrolase, putative
hemA(ATCGGATCAT)	AFUA_1G01960	AFUA_1G01960	atgatccaat	1	conserved hypothetical protein
hemA(ATCGGATCAT)	AFUA_1G01970	AFUA_1G01970	attggatcat	1	mutant VeA1 protein
hemA(ATCGGATCAT)	AFUA_1G02180	AFUA_1G02180	atcagatcat	1	hypothetical protein
hemA(ATCGGATCAT)	AFUA_1G02190	rab11	atgatctgat	1	Ras GTPase Rab11, putative
hemA(ATCGGATCAT)	AFUA_1G02350	AFUA_1G02350	atcgaatcat	1	MFS multidrug transporter, putative
hemA(ATCGGATCAT)	AFUA_1G02390	AFUA_1G02390	atgatctgat	1	alpha/beta hydrolase, putative
hemA(ATCGGATCAT)	AFUA_1G02510	AFUA_1G02510	atgatacgat	1	RNA-binding protein, putative
hemA(ATCGGATCAT)	AFUA_1G02520	AFUA_1G02520	atcgtatcat	1	hypothetical protein
hemA(ATCGGATCAT)	AFUA_1G02970	AFUA_1G02970	atgatcggat	1	salicylate hydroxylase, putative
hemA(ATCGGATCAT)	AFUA_1G02980	AFUA_1G02980	atccgatcat	1	Glucosamine-6-phosphateisomerase/6-phosphogluconolactonase family
hemA(ATCGGATCAT)	AFUA_1G03330	AFUA_1G03330	atgatcctat	1	hypothetical protein
hemA(ATCGGATCAT)	AFUA_1G03380	AFUA_1G03380	atcagatcat	1	UDP-N-acetylglucosaminyltransferase
hemA(ATCGGATCAT)	AFUA_1G03610	AFUA_1G03610	atcgggtcat	1	hypothetical protein
hemA(ATCGGATCAT)	AFUA_1G03630	AFUA_1G03630	atcggataat	1	GPI anchored protein, putative
hemA(ATCGGATCAT)	AFUA_1G04130	AFUA_1G04130	attatccgat	1	FG-GAP repeat protein, putative
hemA(ATCGGATCAT)	AFUA_1G04315	AFUA_1G04315	atcgcatcat	1	integral membrane protein, putative
hemA(ATCGGATCAT)	AFUA_1G04450	sidL	atcggctcat	1	siderophore biosynthesis protein, putative
hemA(ATCGGATCAT)	AFUA_1G04660	AFUA_1G04660	ataatccgat	1	Ribosomal L15
hemA(ATCGGATCAT)	AFUA_1G04870	AFUA_1G04870	atcggattat	1	urea transporter (Dur3), putative
hemA(ATCGGATCAT)	AFUA_1G04880	AFUA_1G04880	ataatccgat	1	conserved hypothetical protein
hemA(ATCGGATCAT)	AFUA_1G04910	AFUA_1G04910	attggatcat	1	hypothetical protein
hemA(ATCGGATCAT)	AFUA_1G04920	AFUA_1G04920	atgatccaat	1	abnormal spindles, putative
hemA(ATCGGATCAT)	AFUA_1G04930	AFUA_1G04930	atgatctgat	1	hypothetical protein
hemA(ATCGGATCAT)	AFUA_1G05030	AFUA_1G05030	atgatgcgat	1	possible transposase
hemA(ATCGGATCAT)	AFUA_1G05170	AFUA_1G05170	atctgatcat	1	related to monocarboxylate transporter
hemA(ATCGGATCAT)	AFUA_1G05270	AFUA_1G05270	atgatctgat	1	conserved hypothetical protein
hemA(ATCGGATCAT)	AFUA_1G05280	AFUA_1G05280	atgatcagat	1	conserved hypothetical protein
hemA(ATCGGATCAT)	AFUA_1G05780	AFUA_1G05780	atctgatcat	1	hypothetical protein
hemA(ATCGGATCAT)	AFUA_1G05840	AFUA_1G05840	atgatgcgat	1	hypothetical protein
hemA(ATCGGATCAT)	AFUA_1G05970	AFUA_1G05970	attggatcat	1	grr1 protein
hemA(ATCGGATCAT)	AFUA_1G06060	AFUA_1G06060	atgaaccgat	1	hypothetical protein
hemA(ATCGGATCAT)	AFUA_1G06080	AFUA_1G06080	atcggttcat	1	LMBR and BAG domain protein, putative
hemA(ATCGGATCAT)	AFUA_1G06350	AFUA_1G06350	atgattcgat	1	virulence related protein (Cap20), putative
hemA(ATCGGATCAT)	AFUA_1G06400	AFUA_1G06400	atcgtatcat	1	cAMP-dependent protein kinase-like, putative
hemA(ATCGGATCAT)	AFUA_1G06410	AFUA_1G06410	atgatacgat	1	nuclear localization protein
hemA(ATCGGATCAT)	AFUA_1G06550	AFUA_1G06550	atgatcggat	1	MSF transporter, putative
hemA(ATCGGATCAT)	AFUA_1G06550	AFUA_1G06550	atgatcccat	1	MSF transporter, putative
hemA(ATCGGATCAT)	AFUA_1G06560	AFUA_1G06560	atgggatcat	1	alpha-glucosidase, putative
hemA(ATCGGATCAT)	AFUA_1G06560	AFUA_1G06560	atccgatcat	1	alpha-glucosidase, putative
hemA(ATCGGATCAT)	AFUA_1G06650	AFUA_1G06650	atgatcggat	1	conserved hypothetical protein
hemA(ATCGGATCAT)	AFUA_1G06660	AFUA_1G06660	atccgatcat	1	CBS domain protein
hemA(ATCGGATCAT)	AFUA_1G06710	AFUA_1G06710	atcggaacat	1	t-complex protein 1, eta subunit, putative
hemA(ATCGGATCAT)	AFUA_1G07195	AFUA_1G07195	atgatccaat	1	conserved hypothetical protein
hemA(ATCGGATCAT)	AFUA_1G07310	AFUA_1G07310	atgaaccgat	1	conserved hypothetical protein
hemA(ATCGGATCAT)	AFUA_1G07640	AFUA_1G07640	atcgcatcat	1	YdiU domain protein
hemA(ATCGGATCAT)	AFUA_1G07650	AFUA_1G07650	atgatgcgat	1	ketoreductase, putative
hemA(ATCGGATCAT)	AFUA_1G07660	AFUA_1G07660	atggtccgat	1	hypothetical protein
hemA(ATCGGATCAT)	AFUA_1G08890	AFUA_1G08890	atcagatcat	1	hypothetical protein
hemA(ATCGGATCAT)	AFUA_1G08900	AFUA_1G08900	atgatctgat	1	CHY and RING finger domain protein, putative
hemA(ATCGGATCAT)	AFUA_1G09120	AFUA_1G09120	atgattcgat	1	amino acid permease, putative
hemA(ATCGGATCAT)	AFUA_1G09500	AFUA_1G09500	atcggattat	1	ubiquitin-protein ligase (Rsp5), putative
hemA(ATCGGATCAT)	AFUA_1G09500	AFUA_1G09500	atgatcccat	1	ubiquitin-protein ligase (Rsp5), putative
hemA(ATCGGATCAT)	AFUA_1G09750	AFUA_1G09750	atctgatcat	1	aldehyde reductase (AKR1), putative
hemA(ATCGGATCAT)	AFUA_1G09760	AFUA_1G09760	atgatcagat	1	UPF0171 domain protein
hemA(ATCGGATCAT)	AFUA_1G09820	AFUA_1G09820	atgggatcat	1	DUF1339 domain protein
hemA(ATCGGATCAT)	AFUA_1G09830	AFUA_1G09830	atgatcccat	1	Hsc70 cochaperone (SGT), putative
hemA(ATCGGATCAT)	AFUA_1G10060	AFUA_1G10060	atcgggtcat	1	hypothetical protein
hemA(ATCGGATCAT)	AFUA_1G10080	zafA	atgacccgat	1	C2H2 transcription factor, putative
hemA(ATCGGATCAT)	AFUA_1G10250	AFUA_1G10250	atgattcgat	1	hypothetical protein
hemA(ATCGGATCAT)	AFUA_1G10380	nrps1	atcgcatcat	1	nonribosomal peptide synthase (NRPS), putative
hemA(ATCGGATCAT)	AFUA_1G10390	abcB	atgatgcgat	1	ABC multidrug transporter, putative
hemA(ATCGGATCAT)	AFUA_1G10410	AFUA_1G10410	atgatcccat	1	uvsC
hemA(ATCGGATCAT)	AFUA_1G10670	AFUA_1G10670	atgatgcgat	1	Vacuolar ATP synthase subunit H, putative
hemA(ATCGGATCAT)	AFUA_1G10690	AFUA_1G10690	atcgcatcat	1	conserved hypothetical protein
hemA(ATCGGATCAT)	AFUA_1G10720	AFUA_1G10720	ataggatcat	1	origin recognition complex subunit Orc1,putative
hemA(ATCGGATCAT)	AFUA_1G10730	AFUA_1G10730	atgatcctat	1	hypothetical protein
hemA(ATCGGATCAT)	AFUA_1G10890	AFUA_1G10890	atctgatcat	1	purine-cytosine permease, putative
hemA(ATCGGATCAT)	AFUA_1G11250	AFUA_1G11250	atgatctgat	1	amidohydrolase, putative
hemA(ATCGGATCAT)	AFUA_1G11480	AFUA_1G11480	atgatcctat	1	hypothetical protein
hemA(ATCGGATCAT)	AFUA_1G11490	AFUA_1G11490	ataggatcat	1	vacuolar endopolyphosphatase, putative
hemA(ATCGGATCAT)	AFUA_1G11740	AFUA_1G11740	atcggattat	1	hypothetical protein
hemA(ATCGGATCAT)	AFUA_1G11750	AFUA_1G11750	ataatccgat	1	hypothetical protein
hemA(ATCGGATCAT)	AFUA_1G11910	AFUA_1G11910	atcggaccat	1	conserved histidine-rich protein
hemA(ATCGGATCAT)	AFUA_1G11920	AFUA_1G11920	atgatacgat	1	SH3 domain protein, putative
hemA(ATCGGATCAT)	AFUA_1G11930	AFUA_1G11930	atcgtatcat	1	protein kinase, putative
hemA(ATCGGATCAT)	AFUA_1G12040	AFUA_1G12040	atcggatgat	1	chitin biosynthesis protein (Chs7), putative
hemA(ATCGGATCAT)	AFUA_1G12080	AFUA_1G12080	atcgcatcat	1	RING finger ubiquitin ligase (Tul1), putative
hemA(ATCGGATCAT)	AFUA_1G12090	AFUA_1G12090	atgatgcgat	1	cation efflux family protein family
hemA(ATCGGATCAT)	AFUA_1G12450	AFUA_1G12450	atgatgcgat	1	conserved hypothetical protein
hemA(ATCGGATCAT)	AFUA_1G12460	AFUA_1G12460	atcgcatcat	1	isoflavone reductase family protein
hemA(ATCGGATCAT)	AFUA_1G12480	AFUA_1G12480	atccgatcat	1	RNA binding protein, putative
hemA(ATCGGATCAT)	AFUA_1G12550	AFUA_1G12550	atgaaccgat	1	membrane-tethered transcription factor (SPT23),putative
hemA(ATCGGATCAT)	AFUA_1G12560	AFUA_1G12560	atcggttcat	1	endo-1,4-beta-glucanase, putative
hemA(ATCGGATCAT)	AFUA_1G12690	mdr4	atgatcagat	1	ABC multidrug transporter Mdr4
hemA(ATCGGATCAT)	AFUA_1G12870	AFUA_1G12870	atcgcatcat	1	conserved hypothetical protein
hemA(ATCGGATCAT)	AFUA_1G12880	AFUA_1G12880	atgatgcgat	1	epoxide hydrolase, putative
hemA(ATCGGATCAT)	AFUA_1G12890	AFUA_1G12890	attggatcat	1	60s ribosomal protein l1
hemA(ATCGGATCAT)	AFUA_1G12900	AFUA_1G12900	attggatcat	1	Leucine Rich Repeat domain protein
hemA(ATCGGATCAT)	AFUA_1G13000	AFUA_1G13000	atgatcagat	1	conserved hypothetical protein
hemA(ATCGGATCAT)	AFUA_1G13310	AFUA_1G13310	ataatccgat	1	hypothetical protein
hemA(ATCGGATCAT)	AFUA_1G13510	facB	atcggataat	1	C6 transcription factor (FacB), putative
hemA(ATCGGATCAT)	AFUA_1G14020	AFUA_1G14020	atgatcggat	1	diphthine synthase
hemA(ATCGGATCAT)	AFUA_1G14030	AFUA_1G14030	atccgatcat	1	Spt3
hemA(ATCGGATCAT)	AFUA_1G14080	AFUA_1G14080	atgatccaat	1	hypothetical protein
hemA(ATCGGATCAT)	AFUA_1G14450	exgO	atcggattat	1	exo-beta-1,3-glucanase Exg0
hemA(ATCGGATCAT)	AFUA_1G14700	AFUA_1G14700	atgatcggat	1	allantoate transporter, putative
hemA(ATCGGATCAT)	AFUA_1G14750	AFUA_1G14750	atgattcgat	1	C2H2 transcription factor (Sfp1), putative
hemA(ATCGGATCAT)	AFUA_1G14750	AFUA_1G14750	atgattcgat	1	C2H2 transcription factor (Sfp1), putative
hemA(ATCGGATCAT)	AFUA_1G14910	AFUA_1G14910	atcggaacat	1	YKL529
hemA(ATCGGATCAT)	AFUA_1G14920	AFUA_1G14920	atgttccgat	1	peptidase D, putative
hemA(ATCGGATCAT)	AFUA_1G15160	AFUA_1G15160	atgttccgat	1	hypothetical protein
hemA(ATCGGATCAT)	AFUA_1G15460	AFUA_1G15460	atcggatgat	1	DnaJ domain protein
hemA(ATCGGATCAT)	AFUA_1G15490	mfsB	atgatcctat	1	MFS multidrug transporter, putative
hemA(ATCGGATCAT)	AFUA_1G15500	AFUA_1G15500	ataggatcat	1	GTP-binding protein Obg
hemA(ATCGGATCAT)	AFUA_1G15850	AFUA_1G15850	atcggaacat	1	C6 transcription factor, putative
hemA(ATCGGATCAT)	AFUA_1G15910	AFUA_1G15910	atcggttcat	1	C6 transcription factor, putative
hemA(ATCGGATCAT)	AFUA_1G15910	AFUA_1G15910	atgattcgat	1	C6 transcription factor, putative
hemA(ATCGGATCAT)	AFUA_1G16130	AFUA_1G16130	atgatctgat	1	copper-transporting ATPase, putative
hemA(ATCGGATCAT)	AFUA_1G16170	AFUA_1G16170	atcggatgat	1	hypothetical protein
hemA(ATCGGATCAT)	AFUA_1G16190	aspf9	atcatccgat	1	cell wall glucanase Crf1
hemA(ATCGGATCAT)	AFUA_1G16200	AFUA_1G16200	atgattcgat	1	hypothetical protein
hemA(ATCGGATCAT)	AFUA_1G16210	AFUA_1G16210	atcgaatcat	1	threonyl-tRNA synthetase
hemA(ATCGGATCAT)	AFUA_1G16780	AFUA_1G16780	atgattcgat	1	protein kinase (Lkh1), putative
hemA(ATCGGATCAT)	AFUA_1G17040	AFUA_1G17040	atgatctgat	1	D-lactate dehydrogenase
hemA(ATCGGATCAT)	AFUA_1G17050	AFUA_1G17050	atcagatcat	1	hypothetical protein
hemA(ATCGGATCAT)	AFUA_1G17060	AFUA_1G17060	atgaaccgat	1	HLH DNA binding domain protein, putative
hemA(ATCGGATCAT)	AFUA_1G17120	elfA	atcgtatcat	1	elongation factor-1 gamma
hemA(ATCGGATCAT)	AFUA_1G17130	AFUA_1G17130	atgatacgat	1	F-box domain protein
hemA(ATCGGATCAT)	AFUA_1G17240	AFUA_1G17240	atcggatgat	1	C6 transcription factor, putative
hemA(ATCGGATCAT)	AFUA_1G17270	fre2	atgatcagat	1	ferric-chelate reductase (Fre2), putative
hemA(ATCGGATCAT)	AFUA_1G17280	AFUA_1G17280	atctgatcat	1	hypothetical protein
hemA(ATCGGATCAT)	AFUA_1G17440	abcA	atctgatcat	1	ABC drug exporter AbcA
hemA(ATCGGATCAT)	AFUA_1G17460	AFUA_1G17460	atgatcagat	1	C6 transcription factor, putative
hemA(ATCGGATCAT)	AFUA_1G17540	AFUA_1G17540	atcgcatcat	1	hypothetical protein
hemA(ATCGGATCAT)	AFUA_1G17570	AFUA_1G17570	atcagatcat	1	urea active transporter
hemA(ATCGGATCAT)	AFUA_1G17580	AFUA_1G17580	atgatctgat	1	xenobiotic compound monooxygenase, DszA family
hemA(ATCGGATCAT)	AFUA_1G17600	AFUA_1G17600	atcgaatcat	1	hypothetical protein
hemA(ATCGGATCAT)	AFUA_1G17610	AFUA_1G17610	atgattcgat	1	hypothetical protein
hemA(ATCGGATCAT)	AFUA_2G00610	AFUA_2G00610	atgatgcgat	1	hypothetical protein
hemA(ATCGGATCAT)	AFUA_2G00720	AFUA_2G00720	atgacccgat	1	aldehyde dehydrogenase, putative
hemA(ATCGGATCAT)	AFUA_2G00770	AFUA_2G00770	atctgatcat	1	salicylate hydroxylase
hemA(ATCGGATCAT)	AFUA_2G01050	AFUA_2G01050	atgatacgat	1	mitochondrial intermembrane space translocasesubunit Tim9, putative
hemA(ATCGGATCAT)	AFUA_2G01060	AFUA_2G01060	atcgtatcat	1	Rho GTPase activator (Sac7), putative
hemA(ATCGGATCAT)	AFUA_2G01170	gel1	atcggatgat	1	1,3-beta-glucanosyltransferase Gel1
hemA(ATCGGATCAT)	AFUA_2G01370	AFUA_2G01370	atcggttcat	1	GABA permease, putative
hemA(ATCGGATCAT)	AFUA_2G01440	AFUA_2G01440	atcggataat	1	mitochondrial carrier protein, putative
hemA(ATCGGATCAT)	AFUA_2G01730	AFUA_2G01730	atgatgcgat	1	hypothetical protein
hemA(ATCGGATCAT)	AFUA_2G01780	AFUA_2G01780	atcgcatcat	1	small nucleolar ribonucleoprotein complexsubunit, putative
hemA(ATCGGATCAT)	AFUA_2G01790	AFUA_2G01790	atgatgcgat	1	hypothetical protein
hemA(ATCGGATCAT)	AFUA_2G01840	AFUA_2G01840	atcgaatcat	1	conserved hypothetical protein
hemA(ATCGGATCAT)	AFUA_2G02530	AFUA_2G02530	atgatcagat	1	casein kinase I, putative
hemA(ATCGGATCAT)	AFUA_2G02730	AFUA_2G02730	atgatgcgat	1	C2H2 finger domain protein, putative
hemA(ATCGGATCAT)	AFUA_2G02760	AFUA_2G02760	atgggatcat	1	protein-tyrosine phosphatase, putative
hemA(ATCGGATCAT)	AFUA_2G02760	AFUA_2G02760	atgatcggat	1	protein-tyrosine phosphatase, putative
hemA(ATCGGATCAT)	AFUA_2G02770	AFUA_2G02770	atccgatcat	1	LPXTG-motif cell wall anchor domain protein,putative
hemA(ATCGGATCAT)	AFUA_2G02770	AFUA_2G02770	atgatcccat	1	LPXTG-motif cell wall anchor domain protein,putative
hemA(ATCGGATCAT)	AFUA_2G02830	AFUA_2G02830	attggatcat	1	hypothetical protein
hemA(ATCGGATCAT)	AFUA_2G02840	AFUA_2G02840	atgatccaat	1	TBC domain protein, putative
hemA(ATCGGATCAT)	AFUA_2G02860	AFUA_2G02860	atcggattat	1	F-box domain protein
hemA(ATCGGATCAT)	AFUA_2G03290	artA	atgggatcat	1	14-3-3 family protein ArtA, putative
hemA(ATCGGATCAT)	AFUA_2G03300	AFUA_2G03300	atgatcccat	1	hypothetical protein
hemA(ATCGGATCAT)	AFUA_2G04000	AFUA_2G04000	atgagccgat	1	Png1p
hemA(ATCGGATCAT)	AFUA_2G04170	AFUA_2G04170	attatccgat	1	conserved hypothetical protein
hemA(ATCGGATCAT)	AFUA_2G04420	AFUA_2G04420	atgttccgat	1	hypothetical protein
hemA(ATCGGATCAT)	AFUA_2G04430	AFUA_2G04430	atcggaacat	1	DUF21 and CBS domain protein (Mam3), putative
hemA(ATCGGATCAT)	AFUA_2G04690	AFUA_2G04690	atcggttcat	1	nucleoside transporter, putative
hemA(ATCGGATCAT)	AFUA_2G04700	AFUA_2G04700	atgaaccgat	1	RNA binding effector protein (Scp160), putative
hemA(ATCGGATCAT)	AFUA_2G05160	AFUA_2G05160	atctgatcat	1	hypothetical protein
hemA(ATCGGATCAT)	AFUA_2G05170	AFUA_2G05170	atgatcagat	1	hypothetical protein
hemA(ATCGGATCAT)	AFUA_2G05240	AFUA_2G05240	atgattcgat	1	conserved hypothetical protein
hemA(ATCGGATCAT)	AFUA_2G05250	rfeD	atgatccaat	1	RfeD
hemA(ATCGGATCAT)	AFUA_2G05250	rfeD	atcggagcat	1	RfeD
hemA(ATCGGATCAT)	AFUA_2G05260	AFUA_2G05260	atgctccgat	1	salicylate hydroxylase
hemA(ATCGGATCAT)	AFUA_2G05260	AFUA_2G05260	attggatcat	1	salicylate hydroxylase
hemA(ATCGGATCAT)	AFUA_2G05310	AFUA_2G05310	atcggagcat	1	C6 transcription factor, putative
hemA(ATCGGATCAT)	AFUA_2G05390	AFUA_2G05390	atctgatcat	1	Domain found in Dishevelled, Egl-10, andPleckstrin domain protein
hemA(ATCGGATCAT)	AFUA_2G05570	AFUA_2G05570	atcgcatcat	1	hypothetical protein
hemA(ATCGGATCAT)	AFUA_2G05640	AFUA_2G05640	attggatcat	1	hypothetical protein
hemA(ATCGGATCAT)	AFUA_2G05740	rho4	atccgatcat	1	Rho GTPase ModA, putative
hemA(ATCGGATCAT)	AFUA_2G05840	AFUA_2G05840	atgatccaat	1	multidrug transporter, putative
hemA(ATCGGATCAT)	AFUA_2G05910	hxkA	atcggatgat	1	hexokinase Kxk, putative
hemA(ATCGGATCAT)	AFUA_2G06000	AFUA_2G06000	atcagatcat	1	NAD+ dependent glutamate dehydrogenase,putative
hemA(ATCGGATCAT)	AFUA_2G06000	AFUA_2G06000	atgggatcat	1	NAD+ dependent glutamate dehydrogenase,putative
hemA(ATCGGATCAT)	AFUA_2G06000	AFUA_2G06000	atgatcagat	1	NAD+ dependent glutamate dehydrogenase,putative
hemA(ATCGGATCAT)	AFUA_2G07420	sac6	atcggctcat	1	fimbrin
hemA(ATCGGATCAT)	AFUA_2G07430	AFUA_2G07430	atgagccgat	1	DDHD domain protein
hemA(ATCGGATCAT)	AFUA_2G07680	sidA	atgattcgat	1	L-ornithine N5-oxygenase
hemA(ATCGGATCAT)	AFUA_2G07690	AFUA_2G07690	atcgaatcat	1	protein kinase, putative
hemA(ATCGGATCAT)	AFUA_2G07900	stuA	atcgtatcat	1	APSES transcription factor (StuA), putative
hemA(ATCGGATCAT)	AFUA_2G08170	AFUA_2G08170	ataggatcat	1	hypothetical protein
hemA(ATCGGATCAT)	AFUA_2G08900	AFUA_2G08900	atgatgcgat	1	voltage-gated chloride channel (ClcA), putative
hemA(ATCGGATCAT)	AFUA_2G08910	AFUA_2G08910	atcgcatcat	1	MSF transporter, putative
hemA(ATCGGATCAT)	AFUA_2G09110	AFUA_2G09110	atgatcggat	1	phenylalanine ammonia-lyase
hemA(ATCGGATCAT)	AFUA_2G09510	AFUA_2G09510	atcgcatcat	1	hypothetical protein
hemA(ATCGGATCAT)	AFUA_2G09510	AFUA_2G09510	atcgcatcat	1	hypothetical protein
hemA(ATCGGATCAT)	AFUA_2G09510	AFUA_2G09510	atctgatcat	1	hypothetical protein
hemA(ATCGGATCAT)	AFUA_2G09630	AFUA_2G09630	atctgatcat	1	hypothetical protein
hemA(ATCGGATCAT)	AFUA_2G09640	AFUA_2G09640	atgatcagat	1	RING finger domain protein, putative
hemA(ATCGGATCAT)	AFUA_2G09970	AFUA_2G09970	attggatcat	1	hypothetical protein
hemA(ATCGGATCAT)	AFUA_2G09990	AFUA_2G09990	atgatccaat	1	hypothetical protein
hemA(ATCGGATCAT)	AFUA_2G10380	AFUA_2G10380	atcggattat	1	eukaryotic translation initiation factor 3subunit EifCl, putative
hemA(ATCGGATCAT)	AFUA_2G10480	AFUA_2G10480	atcgaatcat	1	conserved hypothetical protein
hemA(ATCGGATCAT)	AFUA_2G10520	AFUA_2G10520	atcgcatcat	1	urate oxydase
hemA(ATCGGATCAT)	AFUA_2G10530	AFUA_2G10530	atgatgcgat	1	MFS transporter, putative
hemA(ATCGGATCAT)	AFUA_2G10540	AFUA_2G10540	atcggataat	1	hypothetical protein
hemA(ATCGGATCAT)	AFUA_2G10550	AFUA_2G10550	atgatgcgat	1	C2H2 transcription factor (RfeC), putative
hemA(ATCGGATCAT)	AFUA_2G10550	AFUA_2G10550	atgatctgat	1	C2H2 transcription factor (RfeC), putative
hemA(ATCGGATCAT)	AFUA_2G10660	AFUA_2G10660	atcgcatcat	1	mannitol-1-phosphate dehydrogenase
hemA(ATCGGATCAT)	AFUA_2G10840	AFUA_2G10840	atcggagcat	1	RTA1 domain protein, putative
hemA(ATCGGATCAT)	AFUA_2G10910	AFUA_2G10910	atgattcgat	1	maltose permease
hemA(ATCGGATCAT)	AFUA_2G11200	AFUA_2G11200	atgatctgat	1	hypothetical protein
hemA(ATCGGATCAT)	AFUA_2G11210	AFUA_2G11210	attggatcat	1	PHD finger and SET domain protein, putative
hemA(ATCGGATCAT)	AFUA_2G11400	AFUA_2G11400	atgagccgat	1	conserved hypothetical protein
hemA(ATCGGATCAT)	AFUA_2G11420	AFUA_2G11420	atcggctcat	1	MFS transporter, putative
hemA(ATCGGATCAT)	AFUA_2G11770	AFUA_2G11770	attggatcat	1	hypothetical protein
hemA(ATCGGATCAT)	AFUA_2G11770	AFUA_2G11770	atcggatgat	1	hypothetical protein
hemA(ATCGGATCAT)	AFUA_2G11770	AFUA_2G11770	atgatcagat	1	hypothetical protein
hemA(ATCGGATCAT)	AFUA_2G11780	AFUA_2G11780	atcatccgat	1	C2H2 transcription factor (Crea), putative
hemA(ATCGGATCAT)	AFUA_2G11780	AFUA_2G11780	atgatccaat	1	C2H2 transcription factor (Crea), putative
hemA(ATCGGATCAT)	AFUA_2G11780	AFUA_2G11780	atctgatcat	1	C2H2 transcription factor (Crea), putative
hemA(ATCGGATCAT)	AFUA_2G11800	AFUA_2G11800	atcggaccat	1	small nuclear ribonucleoprotein (LSM1),putative
hemA(ATCGGATCAT)	AFUA_2G11940	ade13	atgatcagat	1	adenylosuccinate lyase (Ade13), putative
hemA(ATCGGATCAT)	AFUA_2G11950	AFUA_2G11950	atctgatcat	1	hypothetical protein
hemA(ATCGGATCAT)	AFUA_2G12000	AFUA_2G12000	atgatcagat	1	conserved hypothetical protein
hemA(ATCGGATCAT)	AFUA_2G12060	AFUA_2G12060	ataatccgat	1	F-box and WD repeat-containing protein
hemA(ATCGGATCAT)	AFUA_2G12160	AFUA_2G12160	atctgatcat	1	papillary renal cell carcinoma-associatedprotein, putative
hemA(ATCGGATCAT)	AFUA_2G12170	AFUA_2G12170	atgatcagat	1	hypothetical protein
hemA(ATCGGATCAT)	AFUA_2G12260	cox11	atgatcagat	1	cytochrome c oxidase assembly protein cox11
hemA(ATCGGATCAT)	AFUA_2G12270	AFUA_2G12270	atgatctgat	1	hypothetical protein
hemA(ATCGGATCAT)	AFUA_2G12570	AFUA_2G12570	atgatacgat	1	hypothetical protein
hemA(ATCGGATCAT)	AFUA_2G12900	AFUA_2G12900	atcggatgat	1	Ni ion binding urease accessory protein UreG,putative
hemA(ATCGGATCAT)	AFUA_2G12900	AFUA_2G12900	atgggatcat	1	Ni ion binding urease accessory protein UreG,putative
hemA(ATCGGATCAT)	AFUA_2G13140	ime2	atgggatcat	1	meiosis induction protein kinase (Ime2),putative
hemA(ATCGGATCAT)	AFUA_2G13150	AFUA_2G13150	atgatcccat	1	hypothetical protein
hemA(ATCGGATCAT)	AFUA_2G13690	AFUA_2G13690	atcggattat	1	ubiquitin conjugating enzyme, putative
hemA(ATCGGATCAT)	AFUA_2G14330	AFUA_2G14330	atgaaccgat	1	hypothetical protein
hemA(ATCGGATCAT)	AFUA_2G14410	AFUA_2G14410	atgattcgat	1	dioxygenase, putative
hemA(ATCGGATCAT)	AFUA_2G14460	AFUA_2G14460	atgattcgat	1	oxidoreductase, short-chaindehydrogenase/reductase family
hemA(ATCGGATCAT)	AFUA_2G14460	AFUA_2G14460	atcgcatcat	1	oxidoreductase, short-chaindehydrogenase/reductase family
hemA(ATCGGATCAT)	AFUA_2G14490	AFUA_2G14490	atcgaatcat	1	endoglucanase, putative
hemA(ATCGGATCAT)	AFUA_2G14500	AFUA_2G14500	atgattcgat	1	hypothetical protein
hemA(ATCGGATCAT)	AFUA_2G14590	AFUA_2G14590	attggatcat	1	MFS monosaccharide transporter, putative
hemA(ATCGGATCAT)	AFUA_2G14710	AFUA_2G14710	atcggctcat	1	ARS2 domain protein, putative
hemA(ATCGGATCAT)	AFUA_2G14720	AFUA_2G14720	atcgaatcat	1	HAPB
hemA(ATCGGATCAT)	AFUA_2G14730	AFUA_2G14730	atgattcgat	1	kinesin family protein
hemA(ATCGGATCAT)	AFUA_2G14750	AFUA_2G14750	atcagatcat	1	endo-arabinase, putative
hemA(ATCGGATCAT)	AFUA_2G15130	AFUA_2G15130	atgattcgat	1	ABC multidrug transporter, putative
hemA(ATCGGATCAT)	AFUA_2G15140	AFUA_2G15140	atcgaatcat	1	MSF drug transporter, putative
hemA(ATCGGATCAT)	AFUA_2G15160	AFUA_2G15160	atccgatcat	1	alpha-L-arabinofuranosidase A
hemA(ATCGGATCAT)	AFUA_2G15170	AFUA_2G15170	atcatccgat	1	conserved hypothetical protein
hemA(ATCGGATCAT)	AFUA_2G15180	AFUA_2G15180	atcggatgat	1	hypothetical protein
hemA(ATCGGATCAT)	AFUA_2G15240	AFUA_2G15240	atgatcccat	1	small oligopeptide transporter, OPT family
hemA(ATCGGATCAT)	AFUA_2G15700	AFUA_2G15700	atcggctcat	1	hexokinase family protein XprF, putative
hemA(ATCGGATCAT)	AFUA_2G15710	AFUA_2G15710	atgagccgat	1	hypothetical protein
hemA(ATCGGATCAT)	AFUA_2G16000	AFUA_2G16000	atgatacgat	1	hypothetical protein
hemA(ATCGGATCAT)	AFUA_2G16150	AFUA_2G16150	atgctccgat	1	B-type cyclin
hemA(ATCGGATCAT)	AFUA_2G16160	AFUA_2G16160	atcggagcat	1	C6 finger domain protein, putative
hemA(ATCGGATCAT)	AFUA_2G16330	AFUA_2G16330	atcgcatcat	1	glucokinase, putative
hemA(ATCGGATCAT)	AFUA_2G16340	AFUA_2G16340	atgatgcgat	1	hypothetical protein
hemA(ATCGGATCAT)	AFUA_2G17150	AFUA_2G17150	atgatcctat	1	hypothetical protein
hemA(ATCGGATCAT)	AFUA_2G17300	AFUA_2G17300	attatccgat	1	glutathione S-transferase
hemA(ATCGGATCAT)	AFUA_2G17305	AFUA_2G17305	atcggataat	1	hypothetical protein
hemA(ATCGGATCAT)	AFUA_2G17940	AFUA_2G17940	atcatccgat	1	monooxygenase family protein
hemA(ATCGGATCAT)	AFUA_2G17950	AFUA_2G17950	atcggatgat	1	conserved hypothetical protein
hemA(ATCGGATCAT)	AFUA_3G00140	AFUA_3G00140	atgacccgat	1	hypothetical protein
hemA(ATCGGATCAT)	AFUA_3G00330	AFUA_3G00330	attggatcat	1	hypothetical protein
hemA(ATCGGATCAT)	AFUA_3G00340	AFUA_3G00340	atgatccaat	1	glycosyl hydrolase, putative
hemA(ATCGGATCAT)	AFUA_3G00380	AFUA_3G00380	attggatcat	1	beta-galactosidase, putative
hemA(ATCGGATCAT)	AFUA_3G00400	AFUA_3G00400	atgatccaat	1	hypothetical protein
hemA(ATCGGATCAT)	AFUA_3G00520	AFUA_3G00520	attatccgat	1	SIR2 family histone deacetylase, putative
hemA(ATCGGATCAT)	AFUA_3G00610	AFUA_3G00610	atctgatcat	1	glucoamylase
hemA(ATCGGATCAT)	AFUA_3G00660	AFUA_3G00660	atgattcgat	1	conserved hypothetical protein
hemA(ATCGGATCAT)	AFUA_3G01070	AFUA_3G01070	atgatcccat	1	tyrosinase, putative
hemA(ATCGGATCAT)	AFUA_3G01190	AFUA_3G01190	atgatctgat	1	serine/arginine-rich protein specific kinase 2,putative
hemA(ATCGGATCAT)	AFUA_3G01190	AFUA_3G01190	atgattcgat	1	serine/arginine-rich protein specific kinase 2,putative
hemA(ATCGGATCAT)	AFUA_3G01200	AFUA_3G01200	atcgaatcat	1	integral membrane protein, putative
hemA(ATCGGATCAT)	AFUA_3G01200	AFUA_3G01200	atcagatcat	1	integral membrane protein, putative
hemA(ATCGGATCAT)	AFUA_3G01330	AFUA_3G01330	atggtccgat	1	class II aldolase/adducin domain protein
hemA(ATCGGATCAT)	AFUA_3G01410	AFUA_3G01410	atcggataat	1	polyketide synthase, putative
hemA(ATCGGATCAT)	AFUA_3G01440	AFUA_3G01440	atgctccgat	1	DUF1212 domain membrane protein
hemA(ATCGGATCAT)	AFUA_3G01530	AFUA_3G01530	atgatcagat	1	phosphatidylglycerol specific phospholipase C,putative
hemA(ATCGGATCAT)	AFUA_3G01700	AFUA_3G01700	atgatcagat	1	maltose permease
hemA(ATCGGATCAT)	AFUA_3G01800	AFUA_3G01800	atcggagcat	1	GPI anchored dioxygenase, putative
hemA(ATCGGATCAT)	AFUA_3G01900	AFUA_3G01900	atgatcctat	1	conserved hypothetical protein
hemA(ATCGGATCAT)	AFUA_3G01910	AFUA_3G01910	ataggatcat	1	cellobiohydrolase, putative
hemA(ATCGGATCAT)	AFUA_3G01990	AFUA_3G01990	atgttccgat	1	DUF636 domain protein
hemA(ATCGGATCAT)	AFUA_3G02180	AFUA_3G02180	atgttccgat	1	AM-toxin synthetase
hemA(ATCGGATCAT)	AFUA_3G02960	AFUA_3G02960	atcggagcat	1	hypothetical protein
hemA(ATCGGATCAT)	AFUA_3G02970	gprA	atgctccgat	1	aspergillopepsin, putative
hemA(ATCGGATCAT)	AFUA_3G02980	AFUA_3G02980	atcagatcat	1	metalloreductase, putative
hemA(ATCGGATCAT)	AFUA_3G03140	AFUA_3G03140	atcgcatcat	1	hypothetical protein
hemA(ATCGGATCAT)	AFUA_3G03320	AFUA_3G03320	atcgaatcat	1	MFS monocarboxylate transporter, putative
hemA(ATCGGATCAT)	AFUA_3G03590	AFUA_3G03590	atcgcatcat	1	F-box domain and ankyrin repeat protein
hemA(ATCGGATCAT)	AFUA_3G03600	AFUA_3G03600	atcgcatcat	1	carboxyl esterase A
hemA(ATCGGATCAT)	AFUA_3G03700	AFUA_3G03700	atgatcctat	1	Sugar transporter subfamily
hemA(ATCGGATCAT)	AFUA_3G03760	AFUA_3G03760	attggatcat	1	hypothetical protein
hemA(ATCGGATCAT)	AFUA_3G03940	AFUA_3G03940	atcggagcat	1	2,3-diketo-5-methylthio-1-phosphopentanephosphatase, putative
hemA(ATCGGATCAT)	AFUA_3G05320	AFUA_3G05320	atgctccgat	1	C2H2 finger domain protein, putative
hemA(ATCGGATCAT)	AFUA_3G05320	AFUA_3G05320	atgatcagat	1	C2H2 finger domain protein, putative
hemA(ATCGGATCAT)	AFUA_3G05320	AFUA_3G05320	ataggatcat	1	C2H2 finger domain protein, putative
hemA(ATCGGATCAT)	AFUA_3G05740	AFUA_3G05740	atcggaacat	1	aldose 1-epimerase, putative
hemA(ATCGGATCAT)	AFUA_3G06400	AFUA_3G06400	atctgatcat	1	hypothetical protein
hemA(ATCGGATCAT)	AFUA_3G06410	AFUA_3G06410	atgatcagat	1	Coq4p
hemA(ATCGGATCAT)	AFUA_3G07040	cps1	atcagatcat	1	vacuolar carboxypeptidase Cps1, putative
hemA(ATCGGATCAT)	AFUA_3G07050	AFUA_3G07050	atgatctgat	1	WSC domain protein, putative
hemA(ATCGGATCAT)	AFUA_3G07380	AFUA_3G07380	atcgaatcat	1	oligo-1,6-glucosidase
hemA(ATCGGATCAT)	AFUA_3G07390	AFUA_3G07390	atgattcgat	1	hypothetical protein
hemA(ATCGGATCAT)	AFUA_3G07450	AFUA_3G07450	atggtccgat	1	hypothetical protein
hemA(ATCGGATCAT)	AFUA_3G07480	AFUA_3G07480	atcggaccat	1	G-patch domain protein, putative
hemA(ATCGGATCAT)	AFUA_3G07640	pma1	atcgaatcat	1	plasma membrane H+-ATPase
hemA(ATCGGATCAT)	AFUA_3G07640	pma1	atcggatgat	1	plasma membrane H+-ATPase
hemA(ATCGGATCAT)	AFUA_3G07640	pma1	atcggaccat	1	plasma membrane H+-ATPase
hemA(ATCGGATCAT)	AFUA_3G07640	pma1	atgaaccgat	1	plasma membrane H+-ATPase
hemA(ATCGGATCAT)	AFUA_3G07810	sdh1	atgatcagat	1	succinate dehydrogenase, flavoprotein subunit
hemA(ATCGGATCAT)	AFUA_3G08120	AFUA_3G08120	atcgggtcat	1	PWI domain RNA/DNA binding protein, putative
hemA(ATCGGATCAT)	AFUA_3G08450	AFUA_3G08450	atgagccgat	1	hypothetical protein
hemA(ATCGGATCAT)	AFUA_3G09530	AFUA_3G09530	atgatctgat	1	cytochrome P450, putative
hemA(ATCGGATCAT)	AFUA_3G09540	AFUA_3G09540	atcagatcat	1	monooxygenase, putative
hemA(ATCGGATCAT)	AFUA_3G09640	AFUA_3G09640	atgatcagat	1	camp independent regulatory protein
hemA(ATCGGATCAT)	AFUA_3G09830	AFUA_3G09830	atgattcgat	1	conserved hypothetical protein
hemA(ATCGGATCAT)	AFUA_3G09830	AFUA_3G09830	atcggatgat	1	conserved hypothetical protein
hemA(ATCGGATCAT)	AFUA_3G09970	AFUA_3G09970	atcgcatcat	1	ccc1 protein
hemA(ATCGGATCAT)	AFUA_3G10050	AFUA_3G10050	ataatccgat	1	phosphoglycerate mutase family domain protein
hemA(ATCGGATCAT)	AFUA_3G10060	AFUA_3G10060	atcggattat	1	conserved hypothetical protein
hemA(ATCGGATCAT)	AFUA_3G10370	AFUA_3G10370	atgattcgat	1	conserved hypothetical protein
hemA(ATCGGATCAT)	AFUA_3G10430	AFUA_3G10430	atgatcagat	1	transposase
hemA(ATCGGATCAT)	AFUA_3G10530	AFUA_3G10530	atcatccgat	1	protein serine/threonine kinase (Ran1),putative
hemA(ATCGGATCAT)	AFUA_3G10690	pmcB	atcgtatcat	1	calcium-translocating P-typeATPase(PMCA-type),putative
hemA(ATCGGATCAT)	AFUA_3G10740	AFUA_3G10740	atggtccgat	1	RAB GTPase Ypt51, putative
hemA(ATCGGATCAT)	AFUA_3G10850	AFUA_3G10850	atgatccaat	1	DUF821 domain protein
hemA(ATCGGATCAT)	AFUA_3G10850	AFUA_3G10850	atgatacgat	1	DUF821 domain protein
hemA(ATCGGATCAT)	AFUA_3G10860	AFUA_3G10860	atcgtatcat	1	hypothetical protein
hemA(ATCGGATCAT)	AFUA_3G10860	AFUA_3G10860	attggatcat	1	hypothetical protein
hemA(ATCGGATCAT)	AFUA_3G11010	AFUA_3G11010	atgatcagat	1	suppressor of meiotic silencing
hemA(ATCGGATCAT)	AFUA_3G11330	atfA	atgggatcat	1	bZIP transcription factor (AtfA), putative
hemA(ATCGGATCAT)	AFUA_3G11550	AFUA_3G11550	atgatctgat	1	LEA domain protein
hemA(ATCGGATCAT)	AFUA_3G11940	AFUA_3G11940	atcgcatcat	1	PHD finger domain protein, putative
hemA(ATCGGATCAT)	AFUA_3G11950	AFUA_3G11950	atgatgcgat	1	hypothetical protein
hemA(ATCGGATCAT)	AFUA_3G11970	pacC	atcggattat	1	C2H2 transcription factor PacC, putative
hemA(ATCGGATCAT)	AFUA_3G11980	AFUA_3G11980	ataatccgat	1	oxidoreductase, 2OG-Fe(II) oxygenase familyfamily
hemA(ATCGGATCAT)	AFUA_3G12040	AFUA_3G12040	atgatctgat	1	hypothetical protein
hemA(ATCGGATCAT)	AFUA_3G12190	AFUA_3G12190	ataggatcat	1	RING finger domain protein, putative
hemA(ATCGGATCAT)	AFUA_3G12270	AFUA_3G12270	atcggatgat	1	glutathione peroxidase family protein
hemA(ATCGGATCAT)	AFUA_3G12330	AFUA_3G12330	atgattcgat	1	phosphatidyl synthase
hemA(ATCGGATCAT)	AFUA_3G12460	AFUA_3G12460	atgattcgat	1	conserved hypothetical protein
hemA(ATCGGATCAT)	AFUA_3G13210	AFUA_3G13210	atgatccaat	1	protein kinase domain-containing protein
hemA(ATCGGATCAT)	AFUA_3G13550	AFUA_3G13550	atcagatcat	1	2-dehydropantoate 2-reductase, putative
hemA(ATCGGATCAT)	AFUA_3G13620	AFUA_3G13620	atgatcggat	1	conserved hypothetical protein
hemA(ATCGGATCAT)	AFUA_3G13630	AFUA_3G13630	atccgatcat	1	hypothetical protein
hemA(ATCGGATCAT)	AFUA_3G13710	AFUA_3G13710	atcggaccat	1	GTP cyclohydrolase I precursor
hemA(ATCGGATCAT)	AFUA_3G13750	AFUA_3G13750	ataggatcat	1	conserved hypothetical protein
hemA(ATCGGATCAT)	AFUA_3G13760	AFUA_3G13760	atgatcctat	1	conserved hypothetical protein
hemA(ATCGGATCAT)	AFUA_3G13810	AFUA_3G13810	atgatacgat	1	integral membrane protein, putative
hemA(ATCGGATCAT)	AFUA_3G13850	AFUA_3G13850	atgatcagat	1	LRP16 protein
hemA(ATCGGATCAT)	AFUA_3G13850	AFUA_3G13850	ataatccgat	1	LRP16 protein
hemA(ATCGGATCAT)	AFUA_3G13850	AFUA_3G13850	attggatcat	1	LRP16 protein
hemA(ATCGGATCAT)	AFUA_3G13860	AFUA_3G13860	atcggattat	1	possible transposase
hemA(ATCGGATCAT)	AFUA_3G13860	AFUA_3G13860	atctgatcat	1	possible transposase
hemA(ATCGGATCAT)	AFUA_3G13860	AFUA_3G13860	atgatccaat	1	possible transposase
hemA(ATCGGATCAT)	AFUA_3G13900	AFUA_3G13900	atgatcagat	1	glutamate--cysteine ligase synthetase)(gamma-ecs) (gcs)
hemA(ATCGGATCAT)	AFUA_3G13930	AFUA_3G13930	atgatgcgat	1	hypothetical protein
hemA(ATCGGATCAT)	AFUA_3G13980	AFUA_3G13980	atgattcgat	1	glucose transporter
hemA(ATCGGATCAT)	AFUA_3G13990	AFUA_3G13990	atcgaatcat	1	cyclin-dependent protein kinase, putative
hemA(ATCGGATCAT)	AFUA_3G14060	AFUA_3G14060	atgattcgat	1	palmitoyl-protein thioesterase precursor
hemA(ATCGGATCAT)	AFUA_3G14090	AFUA_3G14090	atcgaatcat	1	C2H2 finger domain protein, putative
hemA(ATCGGATCAT)	AFUA_3G14200	AFUA_3G14200	attggatcat	1	hypothetical protein
hemA(ATCGGATCAT)	AFUA_3G14250	AFUA_3G14250	atcatccgat	1	Indoleamine 2,3-dioxygenase subfamily
hemA(ATCGGATCAT)	AFUA_3G14760	AFUA_3G14760	atgatcagat	1	cytochrome P450 monooxygenase, putative
hemA(ATCGGATCAT)	AFUA_3G14870	AFUA_3G14870	atgatccaat	1	hypothetical protein
hemA(ATCGGATCAT)	AFUA_4G01560	AFUA_4G01560	atgattcgat	1	MFS myo-inositol transporter, putative
hemA(ATCGGATCAT)	AFUA_4G03040	AFUA_4G03040	atcatccgat	1	Got1 family protein
hemA(ATCGGATCAT)	AFUA_4G03210	AFUA_4G03210	atcgtatcat	1	cutinase, putative
hemA(ATCGGATCAT)	AFUA_4G03280	AFUA_4G03280	atcgggtcat	1	short-chain dehydrogenase/reductase familyprotein, putative
hemA(ATCGGATCAT)	AFUA_4G03730	AFUA_4G03730	atcggatgat	1	dienelactone hydrolase
hemA(ATCGGATCAT)	AFUA_4G03740	AFUA_4G03740	atcatccgat	1	major facilitator superfamily proteinsuperfamily
hemA(ATCGGATCAT)	AFUA_4G03820	AFUA_4G03820	atcggaacat	1	hypothetical protein
hemA(ATCGGATCAT)	AFUA_4G03960	farA	atgaaccgat	1	C6 transcription factor (Ctf1A), putative
hemA(ATCGGATCAT)	AFUA_4G04230	AFUA_4G04230	atgatccaat	1	hypothetical protein
hemA(ATCGGATCAT)	AFUA_4G04650	AFUA_4G04650	atgatacgat	1	hypothetical protein
hemA(ATCGGATCAT)	AFUA_4G05860	AFUA_4G05860	atgatctgat	1	mitochondrial NADH-ubiquinone oxidoreductase 20kD subunit, putative
hemA(ATCGGATCAT)	AFUA_4G06020	phoC	atgatcagat	1	cyclin dependent kinase inhibitor (Nuc-2),putative
hemA(ATCGGATCAT)	AFUA_4G06460	AFUA_4G06460	atgggatcat	1	pentafunctional AROM polypeptide, putative
hemA(ATCGGATCAT)	AFUA_4G06610	AFUA_4G06610	atcggataat	1	hypothetical protein
hemA(ATCGGATCAT)	AFUA_4G06620	AFUA_4G06620	attatccgat	1	Glutamate/Leucine/Phenylalanine/Valinedehydrogenase, putative
hemA(ATCGGATCAT)	AFUA_4G06630	AFUA_4G06630	atgatccaat	1	MFS monosaccharide transporter, putative
hemA(ATCGGATCAT)	AFUA_4G06640	AFUA_4G06640	attggatcat	1	acid sphingomyelinase
hemA(ATCGGATCAT)	AFUA_4G06770	AFUA_4G06770	atcggagcat	1	iron-sulfur cofactor synthesis protein nifU,putative
hemA(ATCGGATCAT)	AFUA_4G06970	AFUA_4G06970	atgatctgat	1	RADC
hemA(ATCGGATCAT)	AFUA_4G07530	AFUA_4G07530	atgatctgat	1	hypothetical protein
hemA(ATCGGATCAT)	AFUA_4G07540	AFUA_4G07540	atcagatcat	1	small nucleolar ribonucleoprotein complexsubunit, putative
hemA(ATCGGATCAT)	AFUA_4G07710	AFUA_4G07710	atgacccgat	1	pyruvate carboxylase
hemA(ATCGGATCAT)	AFUA_4G07950	AFUA_4G07950	atggtccgat	1	hypothetical protein
hemA(ATCGGATCAT)	AFUA_4G08110	AFUA_4G08110	attggatcat	1	translation elongation factor G1, putative
hemA(ATCGGATCAT)	AFUA_4G08580	prx1	atgggatcat	1	antioxidant protein LsfA
hemA(ATCGGATCAT)	AFUA_4G08590	AFUA_4G08590	atgatcccat	1	AT DNA binding protein (Thy28), putative
hemA(ATCGGATCAT)	AFUA_4G08600	AFUA_4G08600	atcgtatcat	1	aldehyde dehydrogenase, putative
hemA(ATCGGATCAT)	AFUA_4G08640	AFUA_4G08640	atgatctgat	1	hypothetical protein
hemA(ATCGGATCAT)	AFUA_4G08780	AFUA_4G08780	atgatctgat	1	hypothetical protein
hemA(ATCGGATCAT)	AFUA_4G08790	AFUA_4G08790	atcagatcat	1	conserved hypothetical protein
hemA(ATCGGATCAT)	AFUA_4G09070	AFUA_4G09070	atgatgcgat	1	ATP binding L-PSP endoribonuclease familyprotein, putative
hemA(ATCGGATCAT)	AFUA_4G09080	AFUA_4G09080	atgctccgat	1	C2H2 transcription factor (Seb1), putative,putative
hemA(ATCGGATCAT)	AFUA_4G09110	ccp1	atgatccaat	1	cytochrome c peroxidase, putative
hemA(ATCGGATCAT)	AFUA_4G09120	AFUA_4G09120	attggatcat	1	Putative GTP-ase activating protein for Arffamily
hemA(ATCGGATCAT)	AFUA_4G09220	AFUA_4G09220	atgatctgat	1	hypothetical protein
hemA(ATCGGATCAT)	AFUA_4G09230	AFUA_4G09230	atgaaccgat	1	hypothetical protein
hemA(ATCGGATCAT)	AFUA_4G09480	AFUA_4G09480	atgggatcat	1	extracellular endo-1,4-beta-xylanase, putative
hemA(ATCGGATCAT)	AFUA_4G09510	AFUA_4G09510	atcgtatcat	1	conserved hypothetical protein
hemA(ATCGGATCAT)	AFUA_4G09690	AFUA_4G09690	atgttccgat	1	hypothetical protein
hemA(ATCGGATCAT)	AFUA_4G09780	AFUA_4G09780	atgatccaat	1	hypothetical protein
hemA(ATCGGATCAT)	AFUA_4G10470	AFUA_4G10470	atgatctgat	1	Sphingosine-1-phosphate lyase, putative
hemA(ATCGGATCAT)	AFUA_4G10540	AFUA_4G10540	atcgaatcat	1	bdf1 protein
hemA(ATCGGATCAT)	AFUA_4G10550	AFUA_4G10550	atgattcgat	1	conserved hypothetical protein
hemA(ATCGGATCAT)	AFUA_4G10800	AFUA_4G10800	atgatcagat	1	40S ribosomal protein S6
hemA(ATCGGATCAT)	AFUA_4G10810	AFUA_4G10810	atctgatcat	1	hypothetical protein
hemA(ATCGGATCAT)	AFUA_4G10910	AFUA_4G10910	atgatcccat	1	histone acetyltransferase, putative
hemA(ATCGGATCAT)	AFUA_4G11100	AFUA_4G11100	atgatctgat	1	conserved hypothetical protein
hemA(ATCGGATCAT)	AFUA_4G11110	AFUA_4G11110	atcagatcat	1	C2 domain protein
hemA(ATCGGATCAT)	AFUA_4G11270	AFUA_4G11270	atcagatcat	1	hypothetical protein
hemA(ATCGGATCAT)	AFUA_4G11280	AFUA_4G11280	atgatctgat	1	DUF409 domain protein
hemA(ATCGGATCAT)	AFUA_4G11310	fbp1	atcggctcat	1	fructose-1,6-bisphosphatase
hemA(ATCGGATCAT)	AFUA_4G11320	AFUA_4G11320	atgagccgat	1	hypothetical protein
hemA(ATCGGATCAT)	AFUA_4G11360	AFUA_4G11360	atgatcagat	1	glycerol-3-phosphate acyltransferase Sct1,putative
hemA(ATCGGATCAT)	AFUA_4G11490	AFUA_4G11490	atgggatcat	1	hypothetical protein
hemA(ATCGGATCAT)	AFUA_4G11500	AFUA_4G11500	atgatcccat	1	3-ketosteroid reductase
hemA(ATCGGATCAT)	AFUA_4G11550	AFUA_4G11550	atcgggtcat	1	hypothetical protein
hemA(ATCGGATCAT)	AFUA_4G11560	AFUA_4G11560	atgacccgat	1	vacuolar protein sorting-associated proteinvps13
hemA(ATCGGATCAT)	AFUA_4G12050	AFUA_4G12050	atgattcgat	1	thermoresistant gluconokinase
hemA(ATCGGATCAT)	AFUA_4G12060	AFUA_4G12060	atcgaatcat	1	Vacuolar protein sorting-associated protein 26,putative
hemA(ATCGGATCAT)	AFUA_4G12210	AFUA_4G12210	atgaaccgat	1	DNA replication helicase (Dna2), putative
hemA(ATCGGATCAT)	AFUA_4G12220	AFUA_4G12220	atcggttcat	1	hypothetical protein
hemA(ATCGGATCAT)	AFUA_4G12360	AFUA_4G12360	atgggatcat	1	prefoldin subunit 1, putative
hemA(ATCGGATCAT)	AFUA_4G12370	AFUA_4G12370	atgatcccat	1	hypothetical protein
hemA(ATCGGATCAT)	AFUA_4G12410	AFUA_4G12410	atcgaatcat	1	mating type protein (MAT1-2), putative
hemA(ATCGGATCAT)	AFUA_4G12450	AFUA_4G12450	atgatgcgat	1	PH domain protein
hemA(ATCGGATCAT)	AFUA_4G12510	AFUA_4G12510	atctgatcat	1	hypothetical protein
hemA(ATCGGATCAT)	AFUA_4G14110	AFUA_4G14110	atcagatcat	1	hypothetical protein
hemA(ATCGGATCAT)	AFUA_4G14250	AFUA_4G14250	atcggaccat	1	hypothetical protein
hemA(ATCGGATCAT)	AFUA_5G00380	AFUA_5G00380	atgatcggat	1	TPR domain protein
hemA(ATCGGATCAT)	AFUA_5G00460	AFUA_5G00460	atgatacgat	1	conserved hypothetical protein
hemA(ATCGGATCAT)	AFUA_5G00470	AFUA_5G00470	atcgtatcat	1	general amidase-B
hemA(ATCGGATCAT)	AFUA_5G00600	AFUA_5G00600	atcggctcat	1	NPP1 domain protein, putative
hemA(ATCGGATCAT)	AFUA_5G00680	AFUA_5G00680	atgatcggat	1	CRAL/TRIO domain protein
hemA(ATCGGATCAT)	AFUA_5G00910	AFUA_5G00910	atcggataat	1	mannose binding protein, putative
hemA(ATCGGATCAT)	AFUA_5G00920	AFUA_5G00920	attatccgat	1	transesterase (LovD), putative
hemA(ATCGGATCAT)	AFUA_5G01400	AFUA_5G01400	atcggaacat	1	class V chitinase, putative
hemA(ATCGGATCAT)	AFUA_5G01410	AFUA_5G01410	atgttccgat	1	hypothetical protein
hemA(ATCGGATCAT)	AFUA_5G01470	AFUA_5G01470	atcgcatcat	1	peroxisomal copper amine oxidase
hemA(ATCGGATCAT)	AFUA_5G01480	AFUA_5G01480	atgatgcgat	1	Amidohydrolase family, putative
hemA(ATCGGATCAT)	AFUA_5G01840	AFUA_5G01840	atctgatcat	1	conserved hypothetical protein
hemA(ATCGGATCAT)	AFUA_5G01850	AFUA_5G01850	atgatcagat	1	eukaryotic translation initiation factor 3,gamma subunit, putative
hemA(ATCGGATCAT)	AFUA_5G01950	AFUA_5G01950	atcggatgat	1	histone H2A
hemA(ATCGGATCAT)	AFUA_5G01960	AFUA_5G01960	atcatccgat	1	conserved hypothetical protein
hemA(ATCGGATCAT)	AFUA_5G02470	nmt1	atctgatcat	1	thiamine biosynthesis protein (Nmt1), putative
hemA(ATCGGATCAT)	AFUA_5G02600	AFUA_5G02600	ataggatcat	1	conserved hypothetical protein
hemA(ATCGGATCAT)	AFUA_5G02780	AFUA_5G02780	atcggctcat	1	nicotinamide nucleotide transhydrogenase
hemA(ATCGGATCAT)	AFUA_5G02870	AFUA_5G02870	atcggataat	1	oxidoreductase, short-chaindehydrogenase/reductase family
hemA(ATCGGATCAT)	AFUA_5G03030	AFUA_5G03030	atcggagcat	1	C6 transcription factor, putative
hemA(ATCGGATCAT)	AFUA_5G03290	AFUA_5G03290	atcagatcat	1	hypothetical protein
hemA(ATCGGATCAT)	AFUA_5G03300	AFUA_5G03300	atgatctgat	1	hypothetical protein
hemA(ATCGGATCAT)	AFUA_5G03730	AFUA_5G03730	atgattcgat	1	hypothetical protein
hemA(ATCGGATCAT)	AFUA_5G03890	AFUA_5G03890	atgagccgat	1	invariant surface glycoprotein 100, putative
hemA(ATCGGATCAT)	AFUA_5G04180	AFUA_5G04180	atgatccaat	1	hypothetical protein
hemA(ATCGGATCAT)	AFUA_5G04190	AFUA_5G04190	attggatcat	1	HLH transcription factor (PalcA), putative
hemA(ATCGGATCAT)	AFUA_5G05770	AFUA_5G05770	atcgaatcat	1	1,3-beta-glucan biosynthesis protein, putative
hemA(ATCGGATCAT)	AFUA_5G05840	AFUA_5G05840	atgatacgat	1	calcium channel MID1
hemA(ATCGGATCAT)	AFUA_5G05960	AFUA_5G05960	atgatcagat	1	serine/threonine protein kinase, putative
hemA(ATCGGATCAT)	AFUA_5G05960	AFUA_5G05960	atgatcagat	1	serine/threonine protein kinase, putative
hemA(ATCGGATCAT)	AFUA_5G06050	AFUA_5G06050	atccgatcat	1	mannosyltransferase (Smp3), putative
hemA(ATCGGATCAT)	AFUA_5G06060	skpA	atgatcggat	1	sulfur metabolism regulator SkpA, putative
hemA(ATCGGATCAT)	AFUA_5G06410	AFUA_5G06410	atgggatcat	1	C2H2 transcription factor (AmdA), putative
hemA(ATCGGATCAT)	AFUA_5G06420	AFUA_5G06420	atgatcccat	1	MAP kinase kinase kinase (STE11), putative
hemA(ATCGGATCAT)	AFUA_5G06460	AFUA_5G06460	atgaaccgat	1	C6 finger domain protein, putative
hemA(ATCGGATCAT)	AFUA_5G06470	AFUA_5G06470	atcggttcat	1	serine/threonine protein kinase, putative
hemA(ATCGGATCAT)	AFUA_5G06900	AFUA_5G06900	atcggataat	1	HSP70 family protein
hemA(ATCGGATCAT)	AFUA_5G06930	AFUA_5G06930	atctgatcat	1	hypothetical protein
hemA(ATCGGATCAT)	AFUA_5G06980	AFUA_5G06980	atgatgcgat	1	hypothetical protein
hemA(ATCGGATCAT)	AFUA_5G06990	AFUA_5G06990	atcgcatcat	1	catecholamine-O-methyltransferase, putative
hemA(ATCGGATCAT)	AFUA_5G07560	AFUA_5G07560	atctgatcat	1	capsular associated protein, putative
hemA(ATCGGATCAT)	AFUA_5G07710	AFUA_5G07710	atcagatcat	1	nuclear migration protein (ApsA), putative
hemA(ATCGGATCAT)	AFUA_5G07720	AFUA_5G07720	atgatctgat	1	CCCH and RING finger protein
hemA(ATCGGATCAT)	AFUA_5G08760	AFUA_5G08760	atgggatcat	1	hypothetical protein
hemA(ATCGGATCAT)	AFUA_5G08770	AFUA_5G08770	atgatcccat	1	hypothetical protein
hemA(ATCGGATCAT)	AFUA_5G09100	mpkC	atcggattat	1	MAP kinase, putative
hemA(ATCGGATCAT)	AFUA_5G09190	AFUA_5G09190	atgggatcat	1	ABC bile acid transporter, putative
hemA(ATCGGATCAT)	AFUA_5G09200	AFUA_5G09200	atgatcccat	1	ubiquitin conjugating enzyme (UbcC), putative
hemA(ATCGGATCAT)	AFUA_5G09630	AFUA_5G09630	atctgatcat	1	UBA/TS-N domain protein
hemA(ATCGGATCAT)	AFUA_5G09630	AFUA_5G09630	atcagatcat	1	UBA/TS-N domain protein
hemA(ATCGGATCAT)	AFUA_5G09640	AFUA_5G09640	atgatctgat	1	conserved fungal protein
hemA(ATCGGATCAT)	AFUA_5G09640	AFUA_5G09640	atgatcagat	1	conserved fungal protein
hemA(ATCGGATCAT)	AFUA_5G09920	AFUA_5G09920	atcggaccat	1	peptidase, putative
hemA(ATCGGATCAT)	AFUA_5G09930	AFUA_5G09930	atggtccgat	1	hypothetical protein
hemA(ATCGGATCAT)	AFUA_5G10120	AFUA_5G10120	atcggatgat	1	nonribosomal peptide synthase (NRPS), putative
hemA(ATCGGATCAT)	AFUA_5G10175	AFUA_5G10175	atcgggtcat	1	hypothetical protein
hemA(ATCGGATCAT)	AFUA_5G10180	AFUA_5G10180	atgacccgat	1	monooxygenase, putative
hemA(ATCGGATCAT)	AFUA_5G10540	AFUA_5G10540	atgatacgat	1	1,4-alpha-glucan branching enzyme
hemA(ATCGGATCAT)	AFUA_5G10640	AFUA_5G10640	atcggagcat	1	tyrosyl-tRNA synthetase
hemA(ATCGGATCAT)	AFUA_5G10650	AFUA_5G10650	atgatgcgat	1	pyridoxamine phosphate oxidase, putative
hemA(ATCGGATCAT)	AFUA_5G10920	AFUA_5G10920	atgattcgat	1	DUF221 domain protein, putative
hemA(ATCGGATCAT)	AFUA_5G11080	AFUA_5G11080	atcgggtcat	1	MSF multidrug transporter, putative
hemA(ATCGGATCAT)	AFUA_5G11090	AFUA_5G11090	atgacccgat	1	conserved hypothetical protein
hemA(ATCGGATCAT)	AFUA_5G11190	AFUA_5G11190	atcggatgat	1	hypothetical protein
hemA(ATCGGATCAT)	AFUA_5G11230	rasA	atcggatgat	1	RAS small monomeric GTPase Ras
hemA(ATCGGATCAT)	AFUA_5G11250	AFUA_5G11250	atcggatgat	1	hypothetical protein
hemA(ATCGGATCAT)	AFUA_5G11260	sreA	atgattcgat	1	GATA transcription factor (SreA), putative
hemA(ATCGGATCAT)	AFUA_5G11310	AFUA_5G11310	atcggttcat	1	Bacterial signalling protein N terminal repeatfamily
hemA(ATCGGATCAT)	AFUA_5G11690	pps1	atcggaacat	1	related to protein tyrosine phosphatase PPS1
hemA(ATCGGATCAT)	AFUA_5G12530	AFUA_5G12530	atggtccgat	1	conserved hypothetical protein
hemA(ATCGGATCAT)	AFUA_5G12550	AFUA_5G12550	atcggaccat	1	N-acetylglucosaminyl-phosphatidylinositoldeacetylase, putative
hemA(ATCGGATCAT)	AFUA_5G12710	AFUA_5G12710	atgatccaat	1	SET domain protein
hemA(ATCGGATCAT)	AFUA_5G12760	AFUA_5G12760	ataggatcat	1	CCCH zinc finger protein
hemA(ATCGGATCAT)	AFUA_5G12820	AFUA_5G12820	atcagatcat	1	mitochondrial inner membrane protease subunit 1
hemA(ATCGGATCAT)	AFUA_5G12920	AFUA_5G12920	atcatccgat	1	transporter, putative
hemA(ATCGGATCAT)	AFUA_5G13070	AFUA_5G13070	atgacccgat	1	hypothetical protein
hemA(ATCGGATCAT)	AFUA_5G13120	AFUA_5G13120	atcggagcat	1	conserved hypothetical protein
hemA(ATCGGATCAT)	AFUA_5G13160	AFUA_5G13160	atggtccgat	1	MFS transporter, putative
hemA(ATCGGATCAT)	AFUA_5G13170	AFUA_5G13170	atcggaccat	1	MATE efflux family protein subfamily, putative
hemA(ATCGGATCAT)	AFUA_5G13240	AFUA_5G13240	atcggttcat	1	related to transcription factor KCS1
hemA(ATCGGATCAT)	AFUA_5G13250	AFUA_5G13250	atgaaccgat	1	DUF614 domain protein
hemA(ATCGGATCAT)	AFUA_5G13580	AFUA_5G13580	atctgatcat	1	3-ketosteroid-delta-1-dehydrogenase, putative
hemA(ATCGGATCAT)	AFUA_5G13580	AFUA_5G13580	atcggataat	1	3-ketosteroid-delta-1-dehydrogenase, putative
hemA(ATCGGATCAT)	AFUA_5G13630	AFUA_5G13630	atctgatcat	1	EF-hand superfamily protein
hemA(ATCGGATCAT)	AFUA_5G13640	AFUA_5G13640	atgatcagat	1	thioredoxin, putative
hemA(ATCGGATCAT)	AFUA_5G14420	AFUA_5G14420	atgatccaat	1	hypothetical protein
hemA(ATCGGATCAT)	AFUA_5G14510	AFUA_5G14510	atcggaccat	1	beta-lactamase
hemA(ATCGGATCAT)	AFUA_5G14520	AFUA_5G14520	atggtccgat	1	conserved hypothetical protein
hemA(ATCGGATCAT)	AFUA_5G14800	AFUA_5G14800	atcggatgat	1	lactate dehydrogenase
hemA(ATCGGATCAT)	AFUA_5G14810	AFUA_5G14810	atcatccgat	1	pyruvate decarboxylase, putative
hemA(ATCGGATCAT)	AFUA_5G15070	AFUA_5G15070	atcggattat	1	antioxidant protein LsfA
srba(ATCATACGAT)	AFUA_1G00120	AFUA_1G00120	atggtatgat	1	hypothetical protein
srba(ATCATACGAT)	AFUA_1G00130	AFUA_1G00130	atcataccat	1	hypothetical protein
srba(ATCATACGAT)	AFUA_1G00270	AFUA_1G00270	atcctacgat	1	hypothetical protein
srba(ATCATACGAT)	AFUA_1G00270	AFUA_1G00270	atcataagat	1	hypothetical protein
srba(ATCATACGAT)	AFUA_1G00390	AFUA_1G00390	atgatacgat	1	transposase, putative
srba(ATCATACGAT)	AFUA_1G00400	AFUA_1G00400	atcgtatcat	1	hypothetical protein
srba(ATCATACGAT)	AFUA_1G00430	AFUA_1G00430	atcaaacgat	1	hypothetical protein
srba(ATCATACGAT)	AFUA_1G00440	AFUA_1G00440	atcatatgat	1	DUF895 domain membrane protein
srba(ATCATACGAT)	AFUA_1G00450	AFUA_1G00450	atcatatgat	1	N-acetylglucosamine-6-phosphate deacetylase(NagA), putative
srba(ATCATACGAT)	AFUA_1G01000	AFUA_1G01000	atagtatgat	1	oxidoreductase, 2OG-Fe(II) oxygenase familyfamily
srba(ATCATACGAT)	AFUA_1G01010	AFUA_1G01010	atcatactat	1	polyketide synthase, putative
srba(ATCATACGAT)	AFUA_1G01660	AFUA_1G01660	atcataagat	1	alpha-L-rhamnosidase A precursor
srba(ATCATACGAT)	AFUA_1G01960	AFUA_1G01960	atcgtaggat	1	conserved hypothetical protein
srba(ATCATACGAT)	AFUA_1G01970	AFUA_1G01970	atcctacgat	1	mutant VeA1 protein
srba(ATCATACGAT)	AFUA_1G02330	AFUA_1G02330	atcttatgat	1	conserved hypothetical protein
srba(ATCATACGAT)	AFUA_1G02340	AFUA_1G02340	atcataagat	1	hypothetical protein
srba(ATCATACGAT)	AFUA_1G02510	AFUA_1G02510	atgatacgat	1	RNA-binding protein, putative
srba(ATCATACGAT)	AFUA_1G02520	AFUA_1G02520	atcgtatcat	1	hypothetical protein
srba(ATCATACGAT)	AFUA_1G02600	AFUA_1G02600	atcgaatgat	1	hypothetical protein
srba(ATCATACGAT)	AFUA_1G02610	AFUA_1G02610	atcattcgat	1	conserved hypothetical protein
srba(ATCATACGAT)	AFUA_1G02660	AFUA_1G02660	atcgtacgat	1	F-box domain protein
srba(ATCATACGAT)	AFUA_1G02870	AFUA_1G02870	atggtatgat	1	extensin-like protein, putative
srba(ATCATACGAT)	AFUA_1G02920	AFUA_1G02920	atggtatgat	1	conserved hypothetical protein
srba(ATCATACGAT)	AFUA_1G02930	AFUA_1G02930	atcataccat	1	Ca2+ binding protein (calmodulin), putative
srba(ATCATACGAT)	AFUA_1G02970	AFUA_1G02970	atggtatgat	1	salicylate hydroxylase, putative
srba(ATCATACGAT)	AFUA_1G02980	AFUA_1G02980	atcataccat	1	Glucosamine-6-phosphateisomerase/6-phosphogluconolactonase family
srba(ATCATACGAT)	AFUA_1G03260	AFUA_1G03260	atcatacaat	1	tartrate MFS transporter, putative
srba(ATCATACGAT)	AFUA_1G03270	AFUA_1G03270	attgtatgat	1	hypothetical protein
srba(ATCATACGAT)	AFUA_1G03650	AFUA_1G03650	atcgtattat	1	hypothetical protein
srba(ATCATACGAT)	AFUA_1G03660	AFUA_1G03660	ataatacgat	1	acid phosphatase, putative
srba(ATCATACGAT)	AFUA_1G04780	pxa1	atggtatgat	1	peroxisomal ABC transporter (PXA1), putative
srba(ATCATACGAT)	AFUA_1G04790	AFUA_1G04790	atcataccat	1	NIF domain protein
srba(ATCATACGAT)	AFUA_1G04930	AFUA_1G04930	atagtatgat	1	hypothetical protein
srba(ATCATACGAT)	AFUA_1G04960	AFUA_1G04960	atcaaacgat	1	Leucine Rich Repeat domain protein
srba(ATCATACGAT)	AFUA_1G04970	AFUA_1G04970	atcgtttgat	1	Patatin-like serine hydrolase, putative
srba(ATCATACGAT)	AFUA_1G05790	AFUA_1G05790	atcattcgat	1	GPI anchored protein, putative
srba(ATCATACGAT)	AFUA_1G05800	mkk2	atcgaatgat	1	MAP kinase kinase (Mkk2), putative
srba(ATCATACGAT)	AFUA_1G05920	AFUA_1G05920	atcataccat	1	hypothetical protein
srba(ATCATACGAT)	AFUA_1G05930	AFUA_1G05930	atggtatgat	1	serine/threonine protein kinase, putative
srba(ATCATACGAT)	AFUA_1G06060	AFUA_1G06060	atcttacgat	1	hypothetical protein
srba(ATCATACGAT)	AFUA_1G06080	AFUA_1G06080	atcgtaagat	1	LMBR and BAG domain protein, putative
srba(ATCATACGAT)	AFUA_1G06400	AFUA_1G06400	atcgtatcat	1	cAMP-dependent protein kinase-like, putative
srba(ATCATACGAT)	AFUA_1G06410	AFUA_1G06410	atgatacgat	1	nuclear localization protein
srba(ATCATACGAT)	AFUA_1G07140	erg4	atcgaatgat	1	c-24(28) sterol reductase
srba(ATCATACGAT)	AFUA_1G09030	AFUA_1G09030	atcatgcgat	1	hypothetical protein
srba(ATCATACGAT)	AFUA_1G09130	AFUA_1G09130	atcataagat	1	conserved hypothetical protein
srba(ATCATACGAT)	AFUA_1G10650	AFUA_1G10650	atcataccat	1	hypothetical protein
srba(ATCATACGAT)	AFUA_1G10750	AFUA_1G10750	atagtatgat	1	prolyl-tRNA synthetase
srba(ATCATACGAT)	AFUA_1G10760	AFUA_1G10760	atcatactat	1	CCAAT-box-binding transcription factor
srba(ATCATACGAT)	AFUA_1G11250	AFUA_1G11250	atcgtaagat	1	amidohydrolase, putative
srba(ATCATACGAT)	AFUA_1G11450	AFUA_1G11450	atcatatgat	1	myosin class II heavy chain (MHC), putative
srba(ATCATACGAT)	AFUA_1G11530	AFUA_1G11530	attgtatgat	1	2,4-dihydroxyhept-2-ene-1,7-dioic acid aldolase
srba(ATCATACGAT)	AFUA_1G11600	AFUA_1G11600	atagtatgat	1	qutg protein
srba(ATCATACGAT)	AFUA_1G11610	AFUA_1G11610	atcatactat	1	3-dehydroquinate dehydratase, type II
srba(ATCATACGAT)	AFUA_1G11920	AFUA_1G11920	atgatacgat	1	SH3 domain protein, putative
srba(ATCATACGAT)	AFUA_1G11930	AFUA_1G11930	atcgtatcat	1	protein kinase, putative
srba(ATCATACGAT)	AFUA_1G11960	AFUA_1G11960	atcatacaat	1	alternative NADH-dehydrogenase
srba(ATCATACGAT)	AFUA_1G12025	AFUA_1G12025	atcgtttgat	1	Antibiotic biosynthesis monooxygenase domainprotein
srba(ATCATACGAT)	AFUA_1G12030	AFUA_1G12030	atcaaacgat	1	hypothetical protein
srba(ATCATACGAT)	AFUA_1G12040	AFUA_1G12040	atcggatgat	1	chitin biosynthesis protein (Chs7), putative
srba(ATCATACGAT)	AFUA_1G12130	AFUA_1G12130	atcagacgat	1	possible translation initiation factor
srba(ATCATACGAT)	AFUA_1G12140	AFUA_1G12140	atcgtctgat	1	conserved hypothetical protein
srba(ATCATACGAT)	AFUA_1G12770	AFUA_1G12770	atcaaacgat	1	conserved hypothetical protein
srba(ATCATACGAT)	AFUA_1G12780	AFUA_1G12780	atcgtttgat	1	hypothetical protein
srba(ATCATACGAT)	AFUA_1G13000	AFUA_1G13000	atcataccat	1	conserved hypothetical protein
srba(ATCATACGAT)	AFUA_1G13240	AFUA_1G13240	atcgtttgat	1	adenosine deaminase, putative
srba(ATCATACGAT)	AFUA_1G13250	AFUA_1G13250	atcaaacgat	1	1-phosphatidylinositol-4,5-bisphosphatephosphodiesterase 1, putative
srba(ATCATACGAT)	AFUA_1G14070	AFUA_1G14070	attgtatgat	1	chromosome segregation protein (BIR1), putative
srba(ATCATACGAT)	AFUA_1G14170	AFUA_1G14170	atcgcatgat	1	beta-galactosidase, putative
srba(ATCATACGAT)	AFUA_1G14240	AFUA_1G14240	atcataccat	1	conserved hypothetical protein
srba(ATCATACGAT)	AFUA_1G15170	AFUA_1G15170	ataatacgat	1	acyl-CoA thioesterase II
srba(ATCATACGAT)	AFUA_1G15240	AFUA_1G15240	attatacgat	1	prefoldin subunit 4, putative
srba(ATCATACGAT)	AFUA_1G15250	AFUA_1G15250	atcgtataat	1	conserved hypothetical protein
srba(ATCATACGAT)	AFUA_1G15390	AFUA_1G15390	atcttatgat	1	DUF1014 domain protein
srba(ATCATACGAT)	AFUA_1G15440	ags3	atggtatgat	1	alpha-1,3-glucan synthase, putative
srba(ATCATACGAT)	AFUA_1G15460	AFUA_1G15460	atcaaacgat	1	DnaJ domain protein
srba(ATCATACGAT)	AFUA_1G15460	AFUA_1G15460	atcggatgat	1	DnaJ domain protein
srba(ATCATACGAT)	AFUA_1G15470	AFUA_1G15470	attatacgat	1	C6 transcription factor (UaY), putative
srba(ATCATACGAT)	AFUA_1G15610	AFUA_1G15610	atcatactat	1	oxidoreductase, zinc-binding dehydrogenasefamily, putative
srba(ATCATACGAT)	AFUA_1G15620	helA	atagtatgat	1	DEAD box RNA helicase HelA, putative
srba(ATCATACGAT)	AFUA_1G16120	AFUA_1G16120	ataatacgat	1	arsenic resistance protein (ArsH), putative
srba(ATCATACGAT)	AFUA_1G16170	AFUA_1G16170	atcggatgat	1	hypothetical protein
srba(ATCATACGAT)	AFUA_1G16170	AFUA_1G16170	atcatactat	1	hypothetical protein
srba(ATCATACGAT)	AFUA_1G16190	aspf9	atcatccgat	1	cell wall glucanase Crf1
srba(ATCATACGAT)	AFUA_1G16190	aspf9	atagtatgat	1	cell wall glucanase Crf1
srba(ATCATACGAT)	AFUA_1G16290	AFUA_1G16290	attgtatgat	1	ATP dependent RNA helicase (Rok1), putative
srba(ATCATACGAT)	AFUA_1G16590	brlA	atcgtttgat	1	C2H2 transcription factor (BrlA), putative
srba(ATCATACGAT)	AFUA_1G16590	brlA	atggtatgat	1	C2H2 transcription factor (BrlA), putative
srba(ATCATACGAT)	AFUA_1G16600	AFUA_1G16600	attgtatgat	1	ribonuclease T2, putative
srba(ATCATACGAT)	AFUA_1G16600	AFUA_1G16600	atcatatgat	1	ribonuclease T2, putative
srba(ATCATACGAT)	AFUA_1G16670	AFUA_1G16670	atcatacaat	1	hypothetical protein
srba(ATCATACGAT)	AFUA_1G16680	AFUA_1G16680	attgtatgat	1	hypothetical protein
srba(ATCATACGAT)	AFUA_1G16745	AFUA_1G16745	atcgtacgat	1	PHD-finger domain protein
srba(ATCATACGAT)	AFUA_1G16745	AFUA_1G16745	atcataggat	1	PHD-finger domain protein
srba(ATCATACGAT)	AFUA_1G16745	AFUA_1G16745	ataatacgat	1	PHD-finger domain protein
srba(ATCATACGAT)	AFUA_1G17120	elfA	atcgtatcat	1	elongation factor-1 gamma
srba(ATCATACGAT)	AFUA_1G17130	AFUA_1G17130	atgatacgat	1	F-box domain protein
srba(ATCATACGAT)	AFUA_1G17140	AFUA_1G17140	atcatgcgat	1	voltage-gated K+ channel beta subunit (KCNAB),putative
srba(ATCATACGAT)	AFUA_1G17150	AFUA_1G17150	atcgcatgat	1	C6 transcription factor, putative
srba(ATCATACGAT)	AFUA_1G17240	AFUA_1G17240	atcggatgat	1	C6 transcription factor, putative
srba(ATCATACGAT)	AFUA_1G17390	AFUA_1G17390	atcgcatgat	1	hypothetical protein
srba(ATCATACGAT)	AFUA_1G17400	AFUA_1G17400	atcatgcgat	1	hypothetical protein
srba(ATCATACGAT)	AFUA_1G17470	nrtB	atcaaacgat	1	high affinity nitrate transporter NrtB
srba(ATCATACGAT)	AFUA_1G17710	AFUA_1G17710	atcatactat	1	C6 transcription factor, putative
srba(ATCATACGAT)	AFUA_1G17710	AFUA_1G17710	atcatactat	1	C6 transcription factor, putative
srba(ATCATACGAT)	AFUA_1G17710	AFUA_1G17710	atcatactat	1	C6 transcription factor, putative
srba(ATCATACGAT)	AFUA_1G17710	AFUA_1G17710	atcattcgat	1	C6 transcription factor, putative
srba(ATCATACGAT)	AFUA_2G00940	AFUA_2G00940	atcgtctgat	1	hypothetical protein
srba(ATCATACGAT)	AFUA_2G01050	AFUA_2G01050	atgatacgat	1	mitochondrial intermembrane space translocasesubunit Tim9, putative
srba(ATCATACGAT)	AFUA_2G01060	AFUA_2G01060	atcgtatcat	1	Rho GTPase activator (Sac7), putative
srba(ATCATACGAT)	AFUA_2G01170	gel1	atcggatgat	1	1,3-beta-glucanosyltransferase Gel1
srba(ATCATACGAT)	AFUA_2G02220	AFUA_2G02220	atcatatgat	1	UDP-glucose:sterol glycosyltransferase
srba(ATCATACGAT)	AFUA_2G02490	AFUA_2G02490	atcttatgat	1	hypothetical protein
srba(ATCATACGAT)	AFUA_2G02850	AFUA_2G02850	atcgtctgat	1	serine/threonine protein kinase, putative
srba(ATCATACGAT)	AFUA_2G02860	AFUA_2G02860	atcatacaat	1	F-box domain protein
srba(ATCATACGAT)	AFUA_2G02970	AFUA_2G02970	atcctatgat	1	hypothetical protein
srba(ATCATACGAT)	AFUA_2G03080	AFUA_2G03080	atcgtttgat	1	WD repeat protein
srba(ATCATACGAT)	AFUA_2G03090	hmt1	atcaaacgat	1	vacuolar ABC heavy metal transporter (Hmt1),putative
srba(ATCATACGAT)	AFUA_2G03170	AFUA_2G03170	atcttatgat	1	cyclic nucleotide-binding domain protein
srba(ATCATACGAT)	AFUA_2G03470	AFUA_2G03470	atcataagat	1	hypothetical protein
srba(ATCATACGAT)	AFUA_2G03510	sxa2	atcctatgat	1	pheromone processing carboxypeptidase (Sxa2),putative
srba(ATCATACGAT)	AFUA_2G03520	AFUA_2G03520	atcataggat	1	monocarboxylate transporter, putative
srba(ATCATACGAT)	AFUA_2G03730	AFUA_2G03730	atcatgcgat	1	Ctr copper transporter family protein
srba(ATCATACGAT)	AFUA_2G03920	cln1	atcgtacgat	1	G1 cyclin
srba(ATCATACGAT)	AFUA_2G03930	AFUA_2G03930	atcgtacgat	1	small nucleolar ribonucleoprotein complexsubunit, putative
srba(ATCATACGAT)	AFUA_2G04010	tpsB	atggtatgat	1	alpha,alpha-trehalose-phosphate synthasesubunit, putative
srba(ATCATACGAT)	AFUA_2G04020	AFUA_2G04020	atcataccat	1	alpha,alpha-trehalose phosphate synthasesubunit, putative
srba(ATCATACGAT)	AFUA_2G04420	AFUA_2G04420	atcgtctgat	1	hypothetical protein
srba(ATCATACGAT)	AFUA_2G04430	AFUA_2G04430	atcagacgat	1	DUF21 and CBS domain protein (Mam3), putative
srba(ATCATACGAT)	AFUA_2G05110	AFUA_2G05110	atcataccat	1	small nuclear ribonucleoprotein SmD1, putative
srba(ATCATACGAT)	AFUA_2G05120	AFUA_2G05120	atcattcgat	1	hypothetical protein
srba(ATCATACGAT)	AFUA_2G05140	AFUA_2G05140	atcgaatgat	1	ankyrin repeat protein
srba(ATCATACGAT)	AFUA_2G05490	AFUA_2G05490	attgtatgat	1	HEAT repeat protein
srba(ATCATACGAT)	AFUA_2G05730	mirC	atcgtattat	1	siderochrome-iron transporter (MirC), putative
srba(ATCATACGAT)	AFUA_2G05730	mirC	atcttatgat	1	siderochrome-iron transporter (MirC), putative
srba(ATCATACGAT)	AFUA_2G05910	hxkA	atcggatgat	1	hexokinase Kxk, putative
srba(ATCATACGAT)	AFUA_2G06000	AFUA_2G06000	atcgaatgat	1	NAD+ dependent glutamate dehydrogenase,putative
srba(ATCATACGAT)	AFUA_2G06100	AFUA_2G06100	atcatacaat	1	DUF907 domain protein
srba(ATCATACGAT)	AFUA_2G06110	AFUA_2G06110	attgtatgat	1	chromatin remodeling and histoneacetyltransferase complexes subunit (Arp4) putative
srba(ATCATACGAT)	AFUA_2G07540	tipA	atcgtgtgat	1	TOR signalling pathway protein TipA, putative
srba(ATCATACGAT)	AFUA_2G07550	AFUA_2G07550	atcacacgat	1	serine/threonine protein kinase (Ark1),putative
srba(ATCATACGAT)	AFUA_2G07900	stuA	atcgtatcat	1	APSES transcription factor (StuA), putative
srba(ATCATACGAT)	AFUA_2G07910	AFUA_2G07910	atcgtattat	1	myo-inositol transporter
srba(ATCATACGAT)	AFUA_2G07920	AFUA_2G07920	ataatacgat	1	cytochrome P450, putative
srba(ATCATACGAT)	AFUA_2G08240	AFUA_2G08240	atcttatgat	1	C6 transcription factor, putative
srba(ATCATACGAT)	AFUA_2G09490	AFUA_2G09490	atcatgcgat	1	eukaryotic initiation factor 4F subunit (eIF4Fp130), putative
srba(ATCATACGAT)	AFUA_2G09630	AFUA_2G09630	atagtatgat	1	hypothetical protein
srba(ATCATACGAT)	AFUA_2G09640	AFUA_2G09640	atcatactat	1	RING finger domain protein, putative
srba(ATCATACGAT)	AFUA_2G10170	AFUA_2G10170	atcagacgat	1	conserved hypothetical protein
srba(ATCATACGAT)	AFUA_2G10180	AFUA_2G10180	atcaaacgat	1	hypothetical protein
srba(ATCATACGAT)	AFUA_2G10190	AFUA_2G10190	atcgtttgat	1	hypothetical protein
srba(ATCATACGAT)	AFUA_2G10520	AFUA_2G10520	atcatgcgat	1	urate oxydase
srba(ATCATACGAT)	AFUA_2G10520	AFUA_2G10520	atcatgcgat	1	urate oxydase
srba(ATCATACGAT)	AFUA_2G10530	AFUA_2G10530	atcgcatgat	1	MFS transporter, putative
srba(ATCATACGAT)	AFUA_2G10530	AFUA_2G10530	atcgcatgat	1	MFS transporter, putative
srba(ATCATACGAT)	AFUA_2G11210	AFUA_2G11210	atcatactat	1	PHD finger and SET domain protein, putative
srba(ATCATACGAT)	AFUA_2G11380	AFUA_2G11380	atcattcgat	1	rRNA assembly protein Mis3, putative
srba(ATCATACGAT)	AFUA_2G11390	AFUA_2G11390	atcgaatgat	1	hypothetical protein
srba(ATCATACGAT)	AFUA_2G11770	AFUA_2G11770	atcggatgat	1	hypothetical protein
srba(ATCATACGAT)	AFUA_2G11780	AFUA_2G11780	atcatccgat	1	C2H2 transcription factor (Crea), putative
srba(ATCATACGAT)	AFUA_2G12050	AFUA_2G12050	atcatatgat	1	ZIP metal ion transporter, putative
srba(ATCATACGAT)	AFUA_2G12570	AFUA_2G12570	atgatacgat	1	hypothetical protein
srba(ATCATACGAT)	AFUA_2G12850	gel3	atggtatgat	1	1,3-beta-glucanosyltransferase Gel3
srba(ATCATACGAT)	AFUA_2G12900	AFUA_2G12900	atcggatgat	1	Ni ion binding urease accessory protein UreG,putative
srba(ATCATACGAT)	AFUA_2G13240	AFUA_2G13240	attgtatgat	1	V-type ATPase, B subunit, putative
srba(ATCATACGAT)	AFUA_2G13250	trpB	atggtatgat	1	bifunctional tryptophan synthase TRPB
srba(ATCATACGAT)	AFUA_2G13390	AFUA_2G13390	atcgaatgat	1	MFS transporter, putative
srba(ATCATACGAT)	AFUA_2G13400	AFUA_2G13400	atcattcgat	1	TDE domain protein, putative
srba(ATCATACGAT)	AFUA_2G13560	AFUA_2G13560	atcgtctgat	1	hypothetical protein
srba(ATCATACGAT)	AFUA_2G13590	AFUA_2G13590	attgtatgat	1	hypothetical protein
srba(ATCATACGAT)	AFUA_2G13640	AFUA_2G13640	atagtatgat	1	serine/threonin protein kinase, putative
srba(ATCATACGAT)	AFUA_2G13830	AFUA_2G13830	atcgaatgat	1	conserved hypothetical protein
srba(ATCATACGAT)	AFUA_2G14100	AFUA_2G14100	atcataagat	1	kinase activator (Atg17), putative
srba(ATCATACGAT)	AFUA_2G14110	AFUA_2G14110	atcttatgat	1	sulfur metabolite repression control proteinSconB, putative
srba(ATCATACGAT)	AFUA_2G14120	AFUA_2G14120	atcttacgat	1	C6 finger domain protein, putative
srba(ATCATACGAT)	AFUA_2G14330	AFUA_2G14330	atcgtaagat	1	hypothetical protein
srba(ATCATACGAT)	AFUA_2G14800	AFUA_2G14800	atcatacaat	1	HLH transcription factor (Hpa3), putative
srba(ATCATACGAT)	AFUA_2G15170	AFUA_2G15170	atcatccgat	1	conserved hypothetical protein
srba(ATCATACGAT)	AFUA_2G15180	AFUA_2G15180	atcggatgat	1	hypothetical protein
srba(ATCATACGAT)	AFUA_2G15400	AFUA_2G15400	atcctatgat	1	hypothetical protein
srba(ATCATACGAT)	AFUA_2G15840	AFUA_2G15840	atcatacaat	1	heterokaryon incompatibility protein (Hch),putative
srba(ATCATACGAT)	AFUA_2G15840	AFUA_2G15840	atggtatgat	1	heterokaryon incompatibility protein (Hch),putative
srba(ATCATACGAT)	AFUA_2G15850	AFUA_2G15850	attgtatgat	1	phytanoyl-CoA dioxygenase family protein
srba(ATCATACGAT)	AFUA_2G15850	AFUA_2G15850	atcataccat	1	phytanoyl-CoA dioxygenase family protein
srba(ATCATACGAT)	AFUA_2G16000	AFUA_2G16000	atgatacgat	1	hypothetical protein
srba(ATCATACGAT)	AFUA_2G16330	AFUA_2G16330	atcgtataat	1	glucokinase, putative
srba(ATCATACGAT)	AFUA_2G16340	AFUA_2G16340	attatacgat	1	hypothetical protein
srba(ATCATACGAT)	AFUA_2G16500	AFUA_2G16500	atcataccat	1	conserved hypothetical protein
srba(ATCATACGAT)	AFUA_2G16500	AFUA_2G16500	atcataccat	1	conserved hypothetical protein
srba(ATCATACGAT)	AFUA_2G16510	AFUA_2G16510	atggtatgat	1	hypothetical protein
srba(ATCATACGAT)	AFUA_2G16510	AFUA_2G16510	atggtatgat	1	hypothetical protein
srba(ATCATACGAT)	AFUA_2G17300	AFUA_2G17300	atcatacaat	1	glutathione S-transferase
srba(ATCATACGAT)	AFUA_2G17305	AFUA_2G17305	attgtatgat	1	hypothetical protein
srba(ATCATACGAT)	AFUA_2G17630	AFUA_2G17630	atcgtattat	1	hypothetical protein
srba(ATCATACGAT)	AFUA_2G17640	AFUA_2G17640	ataatacgat	1	hypothetical protein
srba(ATCATACGAT)	AFUA_2G17680	AFUA_2G17680	atcttatgat	1	hypothetical protein
srba(ATCATACGAT)	AFUA_2G17700	AFUA_2G17700	atcattcgat	1	hypothetical protein
srba(ATCATACGAT)	AFUA_2G17940	AFUA_2G17940	atcatccgat	1	monooxygenase family protein
srba(ATCATACGAT)	AFUA_2G17950	AFUA_2G17950	atcggatgat	1	conserved hypothetical protein
srba(ATCATACGAT)	AFUA_3G00240	AFUA_3G00240	atcagacgat	1	TPR domain protein
srba(ATCATACGAT)	AFUA_3G00250	AFUA_3G00250	atcgtctgat	1	salicylate hydroxylase, putative
srba(ATCATACGAT)	AFUA_3G00320	xynf11a	attgtatgat	1	endo-1,4-beta-xylanase (XlnA), putative
srba(ATCATACGAT)	AFUA_3G00480	AFUA_3G00480	attatacgat	1	RTA1 domain protein, putative
srba(ATCATACGAT)	AFUA_3G00490	AFUA_3G00490	atcgtataat	1	C6 finger domain protein, putative
srba(ATCATACGAT)	AFUA_3G00660	AFUA_3G00660	atcatatgat	1	conserved hypothetical protein
srba(ATCATACGAT)	AFUA_3G00710	AFUA_3G00710	attgtatgat	1	allergen, putative
srba(ATCATACGAT)	AFUA_3G00870	AFUA_3G00870	atcatgcgat	1	acetyltransferase, GNAT family, putative
srba(ATCATACGAT)	AFUA_3G00880	AFUA_3G00880	atcgcatgat	1	conserved hypothetical protein
srba(ATCATACGAT)	AFUA_3G01350	AFUA_3G01350	atcatactat	1	proteinase, putative
srba(ATCATACGAT)	AFUA_3G01360	AFUA_3G01360	atagtatgat	1	siderochrome-iron transporter, putative
srba(ATCATACGAT)	AFUA_3G01580	AFUA_3G01580	atcgtacgat	1	GMC oxidoreductase
srba(ATCATACGAT)	AFUA_3G01590	AFUA_3G01590	atcgtacgat	1	hypothetical protein
srba(ATCATACGAT)	AFUA_3G01820	AFUA_3G01820	atcatacaat	1	amino acid permease
srba(ATCATACGAT)	AFUA_3G01840	AFUA_3G01840	attgtatgat	1	MSF transporter, putative
srba(ATCATACGAT)	AFUA_3G02260	AFUA_3G02260	attatacgat	1	hypothetical protein
srba(ATCATACGAT)	AFUA_3G02270	cat1	atcgtataat	1	mycelial catalase Cat1
srba(ATCATACGAT)	AFUA_3G02340	AFUA_3G02340	atggtatgat	1	CBF/NF-Y family transcription factor, putative
srba(ATCATACGAT)	AFUA_3G02350	AFUA_3G02350	atcataccat	1	hypothetical protein
srba(ATCATACGAT)	AFUA_3G02670	AFUA_3G02670	atggtatgat	1	AMP-binding domain containing protein, putative
srba(ATCATACGAT)	AFUA_3G02790	AFUA_3G02790	atcgtattat	1	amidohydrolase family protein, putative
srba(ATCATACGAT)	AFUA_3G03600	AFUA_3G03600	atcataagat	1	carboxyl esterase A
srba(ATCATACGAT)	AFUA_3G03650	sidG	attgtatgat	1	acetyltransferase, GNAT family, putative
srba(ATCATACGAT)	AFUA_3G03700	AFUA_3G03700	atcatgcgat	1	Sugar transporter subfamily
srba(ATCATACGAT)	AFUA_3G03740	AFUA_3G03740	attatacgat	1	protein kinase, putative
srba(ATCATACGAT)	AFUA_3G03750	AFUA_3G03750	atcgtataat	1	hypothetical protein
srba(ATCATACGAT)	AFUA_3G05320	AFUA_3G05320	atggtatgat	1	C2H2 finger domain protein, putative
srba(ATCATACGAT)	AFUA_3G05500	AFUA_3G05500	atcttatgat	1	nuclear envelope pore membrane protein,putative
srba(ATCATACGAT)	AFUA_3G05510	AFUA_3G05510	atcataagat	1	ubiquitin C-terminal hydrolase 37
srba(ATCATACGAT)	AFUA_3G05520	AFUA_3G05520	atcgtattat	1	oxysterol binding protein (Orp8), putative
srba(ATCATACGAT)	AFUA_3G05570	AFUA_3G05570	atcttacgat	1	spindle poison sensitivity protein, putative
srba(ATCATACGAT)	AFUA_3G06250	AFUA_3G06250	atcatactat	1	hypothetical protein
srba(ATCATACGAT)	AFUA_3G06250	AFUA_3G06250	atcgtctgat	1	hypothetical protein
srba(ATCATACGAT)	AFUA_3G06260	AFUA_3G06260	atagtatgat	1	translation initiation factor SUI1
srba(ATCATACGAT)	AFUA_3G06260	AFUA_3G06260	atcagacgat	1	translation initiation factor SUI1
srba(ATCATACGAT)	AFUA_3G06740	AFUA_3G06740	atcatgcgat	1	C6 transcription factor (Gal4), putative
srba(ATCATACGAT)	AFUA_3G06750	AFUA_3G06750	atcgcatgat	1	conserved hypothetical protein
srba(ATCATACGAT)	AFUA_3G06840	AFUA_3G06840	atcgtttgat	1	cytosolic small ribosomal subunit S4, putative
srba(ATCATACGAT)	AFUA_3G07140	fluG	atcataggat	1	flug protein
srba(ATCATACGAT)	AFUA_3G07380	AFUA_3G07380	atcattcgat	1	oligo-1,6-glucosidase
srba(ATCATACGAT)	AFUA_3G07390	AFUA_3G07390	atcgaatgat	1	hypothetical protein
srba(ATCATACGAT)	AFUA_3G07640	pma1	atcggatgat	1	plasma membrane H+-ATPase
srba(ATCATACGAT)	AFUA_3G08000	pex6	attgtatgat	1	peroxisome biosynthesis protein(PAS8/Peroxin-6), putative
srba(ATCATACGAT)	AFUA_3G08010	ace1	atcatacaat	1	C2H2 transcription factor (Ace1), putative
srba(ATCATACGAT)	AFUA_3G09030	AFUA_3G09030	atcatactat	1	SUAPRGA1
srba(ATCATACGAT)	AFUA_3G09120	AFUA_3G09120	atcataccat	1	hypothetical protein
srba(ATCATACGAT)	AFUA_3G09130	AFUA_3G09130	atggtatgat	1	C6 transcription factor, putative
srba(ATCATACGAT)	AFUA_3G09230	AFUA_3G09230	atcgtttgat	1	carboxylesterase, putative
srba(ATCATACGAT)	AFUA_3G09240	AFUA_3G09240	atcaaacgat	1	CAIB/BAIF family enzyme
srba(ATCATACGAT)	AFUA_3G09730	AFUA_3G09730	atcagacgat	1	hypothetical protein
srba(ATCATACGAT)	AFUA_3G09830	AFUA_3G09830	atcggatgat	1	conserved hypothetical protein
srba(ATCATACGAT)	AFUA_3G10260	AFUA_3G10260	atcgaatgat	1	hypothetical protein
srba(ATCATACGAT)	AFUA_3G10270	AFUA_3G10270	atcattcgat	1	hypothetical protein
srba(ATCATACGAT)	AFUA_3G10530	AFUA_3G10530	atcatccgat	1	protein serine/threonine kinase (Ran1),putative
srba(ATCATACGAT)	AFUA_3G10690	pmcB	atcgtatcat	1	calcium-translocating P-typeATPase(PMCA-type),putative
srba(ATCATACGAT)	AFUA_3G10740	AFUA_3G10740	atcagacgat	1	RAB GTPase Ypt51, putative
srba(ATCATACGAT)	AFUA_3G10850	AFUA_3G10850	atgatacgat	1	DUF821 domain protein
srba(ATCATACGAT)	AFUA_3G10860	AFUA_3G10860	atcgtatcat	1	hypothetical protein
srba(ATCATACGAT)	AFUA_3G11010	AFUA_3G11010	atcgtataat	1	suppressor of meiotic silencing
srba(ATCATACGAT)	AFUA_3G11170	AFUA_3G11170	atcctacgat	1	hypothetical protein
srba(ATCATACGAT)	AFUA_3G11250	ace2	atcaaacgat	1	C2H2 transcription factor (Swi5), putative
srba(ATCATACGAT)	AFUA_3G11260	AFUA_3G11260	atcgtttgat	1	ubiquitin (UbiC), putative
srba(ATCATACGAT)	AFUA_3G12120	ppoC	atcgtctgat	1	fatty acid oxygenase PpoC, putative
srba(ATCATACGAT)	AFUA_3G12130	AFUA_3G12130	atcagacgat	1	hypothetical protein
srba(ATCATACGAT)	AFUA_3G12190	AFUA_3G12190	atcattcgat	1	RING finger domain protein, putative
srba(ATCATACGAT)	AFUA_3G12190	AFUA_3G12190	atcataggat	1	RING finger domain protein, putative
srba(ATCATACGAT)	AFUA_3G12270	AFUA_3G12270	atcggatgat	1	glutathione peroxidase family protein
srba(ATCATACGAT)	AFUA_3G12430	AFUA_3G12430	atcattcgat	1	guanine nucleotide exchange factor, putative
srba(ATCATACGAT)	AFUA_3G12720	AFUA_3G12720	atcacacgat	1	sugar transporter-like protein
srba(ATCATACGAT)	AFUA_3G12860	AFUA_3G12860	atcgaatgat	1	hypothetical protein
srba(ATCATACGAT)	AFUA_3G12870	AFUA_3G12870	atcattcgat	1	GTPase activating protein (Gyp3), putative
srba(ATCATACGAT)	AFUA_3G13340	AFUA_3G13340	atcatactat	1	related to transforming protein rho
srba(ATCATACGAT)	AFUA_3G13350	AFUA_3G13350	atagtatgat	1	pseudouridylate synthase 3
srba(ATCATACGAT)	AFUA_3G13750	AFUA_3G13750	ataatacgat	1	conserved hypothetical protein
srba(ATCATACGAT)	AFUA_3G13750	AFUA_3G13750	atcgtaggat	1	conserved hypothetical protein
srba(ATCATACGAT)	AFUA_3G13760	AFUA_3G13760	atcgtattat	1	conserved hypothetical protein
srba(ATCATACGAT)	AFUA_3G13760	AFUA_3G13760	atcctacgat	1	conserved hypothetical protein
srba(ATCATACGAT)	AFUA_3G13810	AFUA_3G13810	atgatacgat	1	integral membrane protein, putative
srba(ATCATACGAT)	AFUA_3G14230	AFUA_3G14230	atcatactat	1	BAR adaptor protein RVS167, putative
srba(ATCATACGAT)	AFUA_3G14240	AFUA_3G14240	atagtatgat	1	tRNA splicing protein spl1
srba(ATCATACGAT)	AFUA_3G14250	AFUA_3G14250	atcatccgat	1	Indoleamine 2,3-dioxygenase subfamily
srba(ATCATACGAT)	AFUA_3G14570	AFUA_3G14570	atcataccat	1	histidine acid phosphatase, putative
srba(ATCATACGAT)	AFUA_3G15170	AFUA_3G15170	atcataagat	1	molybdenum cofactor biosynthesis protein (MoeA),putative
srba(ATCATACGAT)	AFUA_3G15190	AFUA_3G15190	atcttatgat	1	nitrate reductase
srba(ATCATACGAT)	AFUA_3G15330	AFUA_3G15330	atcatatgat	1	hypothetical protein
srba(ATCATACGAT)	AFUA_4G00150	AFUA_4G00150	atcatactat	1	maltose permease
srba(ATCATACGAT)	AFUA_4G00160	AFUA_4G00160	atagtatgat	1	short-chain dehydrogenase/reductase familyprotein, putative
srba(ATCATACGAT)	AFUA_4G00170	AFUA_4G00170	atcttacgat	1	hypothetical protein
srba(ATCATACGAT)	AFUA_4G00180	AFUA_4G00180	atcgtaagat	1	fatty acid oxygenase, putative
srba(ATCATACGAT)	AFUA_4G00330	AFUA_4G00330	atcgtaagat	1	hypothetical protein
srba(ATCATACGAT)	AFUA_4G00760	AFUA_4G00760	atcgaatgat	1	hypothetical protein
srba(ATCATACGAT)	AFUA_4G00770	AFUA_4G00770	atcattcgat	1	hypothetical protein
srba(ATCATACGAT)	AFUA_4G00780	AFUA_4G00780	atcatatgat	1	possible transposase
srba(ATCATACGAT)	AFUA_4G00810	AFUA_4G00810	atcttatgat	1	hypothetical protein
srba(ATCATACGAT)	AFUA_4G01270	AFUA_4G01270	atcattcgat	1	hypothetical protein
srba(ATCATACGAT)	AFUA_4G01280	AFUA_4G01280	atcgaatgat	1	hypothetical protein
srba(ATCATACGAT)	AFUA_4G01290	csn	atcatatgat	1	endo-chitosanase, pseudogene
srba(ATCATACGAT)	AFUA_4G01520	AFUA_4G01520	atcgtttgat	1	probable gentisate 1,2-dioxygenaseoxidoreductase protein
srba(ATCATACGAT)	AFUA_4G01530	AFUA_4G01530	atcaaacgat	1	salicylate hydroxylase
srba(ATCATACGAT)	AFUA_4G03040	AFUA_4G03040	atcatccgat	1	Got1 family protein
srba(ATCATACGAT)	AFUA_4G03210	AFUA_4G03210	atcgtatcat	1	cutinase, putative
srba(ATCATACGAT)	AFUA_4G03330	AFUA_4G03330	atcgtaagat	1	DUF590 domain protein, putative
srba(ATCATACGAT)	AFUA_4G03730	AFUA_4G03730	atcggatgat	1	dienelactone hydrolase
srba(ATCATACGAT)	AFUA_4G03740	AFUA_4G03740	atcatccgat	1	major facilitator superfamily proteinsuperfamily
srba(ATCATACGAT)	AFUA_4G04290	AFUA_4G04290	atcgtttgat	1	histone deacetylase family protein
srba(ATCATACGAT)	AFUA_4G04300	AFUA_4G04300	atcaaacgat	1	alanine racemase family protein, putative
srba(ATCATACGAT)	AFUA_4G04320	AFUA_4G04320	atcattcgat	1	homeobox transcription factor, putative
srba(ATCATACGAT)	AFUA_4G04420	AFUA_4G04420	atcgtaagat	1	actin family protein
srba(ATCATACGAT)	AFUA_4G04430	AFUA_4G04430	atcttacgat	1	conserved hypothetical protein
srba(ATCATACGAT)	AFUA_4G04650	AFUA_4G04650	atgatacgat	1	hypothetical protein
srba(ATCATACGAT)	AFUA_4G06120	AFUA_4G06120	atcatacaat	1	RSC complex subunit Sfh1, putative
srba(ATCATACGAT)	AFUA_4G06590	AFUA_4G06590	atcataggat	1	hypothetical protein
srba(ATCATACGAT)	AFUA_4G07270	cp9	attgtatgat	1	serine carboxypeptidase, putative
srba(ATCATACGAT)	AFUA_4G07280	sok1	atcatacaat	1	related to SOK1 protein
srba(ATCATACGAT)	AFUA_4G07520	AFUA_4G07520	atcataccat	1	snRNP assembly factor, putative
srba(ATCATACGAT)	AFUA_4G07600	AFUA_4G07600	atcataggat	1	hypothetical protein
srba(ATCATACGAT)	AFUA_4G07790	AFUA_4G07790	atcgtctgat	1	hypothetical protein
srba(ATCATACGAT)	AFUA_4G07800	AFUA_4G07800	atcagacgat	1	CaaX farnesyltransferase alpha subunit (Ram2),putative
srba(ATCATACGAT)	AFUA_4G08170	uga2	atcataagat	1	succinate-semialdehyde dehydrogenase, putative
srba(ATCATACGAT)	AFUA_4G08460	AFUA_4G08460	attgtatgat	1	conserved hypothetical protein
srba(ATCATACGAT)	AFUA_4G08600	AFUA_4G08600	atcgtatcat	1	aldehyde dehydrogenase, putative
srba(ATCATACGAT)	AFUA_4G08820	AFUA_4G08820	atcgaatgat	1	conserved hypothetical protein
srba(ATCATACGAT)	AFUA_4G08830	AFUA_4G08830	atcattcgat	1	telomere length regulator protein (Rif1),putative
srba(ATCATACGAT)	AFUA_4G08850	AFUA_4G08850	atcatacaat	1	hypothetical protein
srba(ATCATACGAT)	AFUA_4G09080	AFUA_4G09080	attgtatgat	1	C2H2 transcription factor (Seb1), putative,putative
srba(ATCATACGAT)	AFUA_4G09080	AFUA_4G09080	atcgtataat	1	C2H2 transcription factor (Seb1), putative,putative
srba(ATCATACGAT)	AFUA_4G09110	ccp1	atcataccat	1	cytochrome c peroxidase, putative
srba(ATCATACGAT)	AFUA_4G09120	AFUA_4G09120	atggtatgat	1	Putative GTP-ase activating protein for Arffamily
srba(ATCATACGAT)	AFUA_4G09220	AFUA_4G09220	atcatatgat	1	hypothetical protein
srba(ATCATACGAT)	AFUA_4G09510	AFUA_4G09510	atcgtatcat	1	conserved hypothetical protein
srba(ATCATACGAT)	AFUA_4G09590	AFUA_4G09590	atcataagat	1	hypothetical protein
srba(ATCATACGAT)	AFUA_4G09690	AFUA_4G09690	atcttatgat	1	hypothetical protein
srba(ATCATACGAT)	AFUA_4G09850	AFUA_4G09850	atcgtttgat	1	hypothetical protein
srba(ATCATACGAT)	AFUA_4G11250	cafA	atcatgcgat	1	carbonic anhydrase family protein
srba(ATCATACGAT)	AFUA_4G11310	fbp1	atcatgcgat	1	fructose-1,6-bisphosphatase
srba(ATCATACGAT)	AFUA_4G11320	AFUA_4G11320	atcgcatgat	1	hypothetical protein
srba(ATCATACGAT)	AFUA_4G11480	AFUA_4G11480	atcttatgat	1	C2H2 finger domain protein, putative
srba(ATCATACGAT)	AFUA_4G11520	AFUA_4G11520	atcatactat	1	hypothetical protein
srba(ATCATACGAT)	AFUA_4G11530	AFUA_4G11530	atagtatgat	1	intermembrane space AAA protease IAP-1
srba(ATCATACGAT)	AFUA_4G11740	AFUA_4G11740	atcgtattat	1	hypothetical protein
srba(ATCATACGAT)	AFUA_4G12410	AFUA_4G12410	atcgaatgat	1	mating type protein (MAT1-2), putative
srba(ATCATACGAT)	AFUA_4G12550	AFUA_4G12550	atcgtgtgat	1	hypothetical protein
srba(ATCATACGAT)	AFUA_4G13010	AFUA_4G13010	atcattcgat	1	conserved hypothetical protein
srba(ATCATACGAT)	AFUA_4G13020	AFUA_4G13020	atcgaatgat	1	CCCH zinc finger and SMR domain protein
srba(ATCATACGAT)	AFUA_4G13060	AFUA_4G13060	atggtatgat	1	zinc knuckle transcription factor (CnjB),putative
srba(ATCATACGAT)	AFUA_4G13080	AFUA_4G13080	atggtatgat	1	monosaccharide transporter
srba(ATCATACGAT)	AFUA_4G13370	AFUA_4G13370	atcatatgat	1	hypothetical protein
srba(ATCATACGAT)	AFUA_4G13380	AFUA_4G13380	atcatatgat	1	conserved hypothetical protein
srba(ATCATACGAT)	AFUA_4G13510	acuD	atagtatgat	1	isocitrate lyase
srba(ATCATACGAT)	AFUA_4G14200	AFUA_4G14200	atcattcgat	1	conserved hypothetical protein
srba(ATCATACGAT)	AFUA_4G14260	AFUA_4G14260	atcgtctgat	1	related to monocarboxylate transporter,putative
srba(ATCATACGAT)	AFUA_4G14420	AFUA_4G14420	atcataagat	1	secreted glycosyl hydrolase family 25, putative
srba(ATCATACGAT)	AFUA_5G00140	AFUA_5G00140	atcgtctgat	1	transposase, putative
srba(ATCATACGAT)	AFUA_5G00150	AFUA_5G00150	atcagacgat	1	non-ribosomal peptide synthetase, terminalcomponent, putative
srba(ATCATACGAT)	AFUA_5G00250	AFUA_5G00250	atcatgcgat	1	hypothetical protein
srba(ATCATACGAT)	AFUA_5G00260	AFUA_5G00260	atcgcatgat	1	metalloreductase, putative
srba(ATCATACGAT)	AFUA_5G00370	AFUA_5G00370	atagtatgat	1	amino-acid permease
srba(ATCATACGAT)	AFUA_5G00380	AFUA_5G00380	atcatatgat	1	TPR domain protein
srba(ATCATACGAT)	AFUA_5G00390	AFUA_5G00390	atcatatgat	1	hypothetical protein
srba(ATCATACGAT)	AFUA_5G00460	AFUA_5G00460	atgatacgat	1	conserved hypothetical protein
srba(ATCATACGAT)	AFUA_5G00470	AFUA_5G00470	atcgtatcat	1	general amidase-B
srba(ATCATACGAT)	AFUA_5G00840	AFUA_5G00840	attgtatgat	1	integral membrane protein
srba(ATCATACGAT)	AFUA_5G01030	AFUA_5G01030	atcattcgat	1	glyceraldehyde 3-phosphate dehydrogenase(Ccg-7), putative
srba(ATCATACGAT)	AFUA_5G01040	AFUA_5G01040	atcgaatgat	1	oxidoreductase, short-chaindehydrogenase/reductase family, putative
srba(ATCATACGAT)	AFUA_5G01840	AFUA_5G01840	atcttacgat	1	conserved hypothetical protein
srba(ATCATACGAT)	AFUA_5G01850	AFUA_5G01850	atcgtaagat	1	eukaryotic translation initiation factor 3,gamma subunit, putative
srba(ATCATACGAT)	AFUA_5G01950	AFUA_5G01950	atcggatgat	1	histone H2A
srba(ATCATACGAT)	AFUA_5G01960	AFUA_5G01960	atcatccgat	1	conserved hypothetical protein
srba(ATCATACGAT)	AFUA_5G02390	AFUA_5G02390	atcgaatgat	1	Auxin Efflux Carrier superfamily
srba(ATCATACGAT)	AFUA_5G02400	AFUA_5G02400	atcatatgat	1	catabolite degradation protein, putative
srba(ATCATACGAT)	AFUA_5G02770	AFUA_5G02770	attgtatgat	1	hypothetical protein
srba(ATCATACGAT)	AFUA_5G02920	AFUA_5G02920	atcgtaggat	1	nitrogen metabolite repression regulator NmrA
srba(ATCATACGAT)	AFUA_5G02940	AFUA_5G02940	atcataagat	1	choline transport protein
srba(ATCATACGAT)	AFUA_5G02950	AFUA_5G02950	atcttatgat	1	conserved hypothetical protein
srba(ATCATACGAT)	AFUA_5G03030	AFUA_5G03030	attatacgat	1	C6 transcription factor, putative
srba(ATCATACGAT)	AFUA_5G03030	AFUA_5G03030	atcgtttgat	1	C6 transcription factor, putative
srba(ATCATACGAT)	AFUA_5G03160	AFUA_5G03160	atcctacgat	1	protein kinase, putative
srba(ATCATACGAT)	AFUA_5G03430	AFUA_5G03430	atcatacaat	1	PHD transcription factor (Rum1), putative
srba(ATCATACGAT)	AFUA_5G03450	AFUA_5G03450	attgtatgat	1	GIY-YIG catalytic domain containing protein
srba(ATCATACGAT)	AFUA_5G03640	AFUA_5G03640	atcaaacgat	1	mitochondrial export translocase Oxa1, putative
srba(ATCATACGAT)	AFUA_5G03870	AFUA_5G03870	atcgtctgat	1	conserved hypothetical protein
srba(ATCATACGAT)	AFUA_5G04070	AFUA_5G04070	atcgtctgat	1	Spo11
srba(ATCATACGAT)	AFUA_5G04080	erg7	atcagacgat	1	oxidosqualene:lanosterol cyclase
srba(ATCATACGAT)	AFUA_5G04290	AFUA_5G04290	atcatatgat	1	WW domain protein, putative
srba(ATCATACGAT)	AFUA_5G04330	AFUA_5G04330	atcgtctgat	1	aminopeptidase B
srba(ATCATACGAT)	AFUA_5G05600	AFUA_5G05600	atcatatgat	1	forkhead transcription factor (Sep1), putative
srba(ATCATACGAT)	AFUA_5G05650	AFUA_5G05650	atcataccat	1	hypothetical protein
srba(ATCATACGAT)	AFUA_5G05660	AFUA_5G05660	atggtatgat	1	conserved hypothetical protein
srba(ATCATACGAT)	AFUA_5G05840	AFUA_5G05840	atgatacgat	1	calcium channel MID1
srba(ATCATACGAT)	AFUA_5G05860	AFUA_5G05860	atcgcatgat	1	hypothetical protein
srba(ATCATACGAT)	AFUA_5G06230	AFUA_5G06230	atcataggat	1	gaba-specific permease
srba(ATCATACGAT)	AFUA_5G06240	AFUA_5G06240	atcgtaagat	1	alcohol dehydrogenase, putative
srba(ATCATACGAT)	AFUA_5G06290	AFUA_5G06290	attgtatgat	1	MFS transporter, putative
srba(ATCATACGAT)	AFUA_5G06460	AFUA_5G06460	atggtatgat	1	C6 finger domain protein, putative
srba(ATCATACGAT)	AFUA_5G06470	AFUA_5G06470	atcataccat	1	serine/threonine protein kinase, putative
srba(ATCATACGAT)	AFUA_5G07590	AFUA_5G07590	attgtatgat	1	hypothetical protein
srba(ATCATACGAT)	AFUA_5G07730	AFUA_5G07730	atcatatgat	1	hypothetical protein
srba(ATCATACGAT)	AFUA_5G08210	AFUA_5G08210	atcctacgat	1	dolichyl-phosphate beta-glucosyltransferase,putative
srba(ATCATACGAT)	AFUA_5G08220	AFUA_5G08220	atcataccat	1	hypothetical protein
srba(ATCATACGAT)	AFUA_5G09320	AFUA_5G09320	atcgcatgat	1	signal transduction protein (Syg1), putative
srba(ATCATACGAT)	AFUA_5G09330	cipC	atcattcgat	1	CipC protein
srba(ATCATACGAT)	AFUA_5G09340	AFUA_5G09340	atcgaatgat	1	Phospholipase/Carboxylesterase superfamily
srba(ATCATACGAT)	AFUA_5G09390	AFUA_5G09390	atcataccat	1	hypothetical protein
srba(ATCATACGAT)	AFUA_5G09400	AFUA_5G09400	atggtatgat	1	carbonyl reductase, putative
srba(ATCATACGAT)	AFUA_5G09430	AFUA_5G09430	atcataccat	1	RNA-directed RNA polymerase, putative
srba(ATCATACGAT)	AFUA_5G09550	AFUA_5G09550	atcagacgat	1	ceramide glucosyltransferase
srba(ATCATACGAT)	AFUA_5G10120	AFUA_5G10120	atcggatgat	1	nonribosomal peptide synthase (NRPS), putative
srba(ATCATACGAT)	AFUA_5G10520	AFUA_5G10520	atcattcgat	1	alpha-1,2-mannosidase family protein
srba(ATCATACGAT)	AFUA_5G10540	AFUA_5G10540	atgatacgat	1	1,4-alpha-glucan branching enzyme
srba(ATCATACGAT)	AFUA_5G10660	AFUA_5G10660	atcttatgat	1	pentatricopeptide repeat protein
srba(ATCATACGAT)	AFUA_5G10670	AFUA_5G10670	atcataagat	1	hypothetical protein
srba(ATCATACGAT)	AFUA_5G10780	AFUA_5G10780	atcattcgat	1	UDP-glucose 4-epimerase
srba(ATCATACGAT)	AFUA_5G10920	AFUA_5G10920	atcatatgat	1	DUF221 domain protein, putative
srba(ATCATACGAT)	AFUA_5G11180	AFUA_5G11180	atcctacgat	1	hypothetical protein
srba(ATCATACGAT)	AFUA_5G11180	AFUA_5G11180	atggtatgat	1	hypothetical protein
srba(ATCATACGAT)	AFUA_5G11190	AFUA_5G11190	atcggatgat	1	hypothetical protein
srba(ATCATACGAT)	AFUA_5G11230	rasA	atcggatgat	1	RAS small monomeric GTPase Ras
srba(ATCATACGAT)	AFUA_5G11240	AFUA_5G11240	atcatccgat	1	oxidoreductase, short chaindehydrogenase/reductase family
srba(ATCATACGAT)	AFUA_5G11250	AFUA_5G11250	atcggatgat	1	hypothetical protein
srba(ATCATACGAT)	AFUA_5G11600	AFUA_5G11600	atcgtaggat	1	CRO1 protein
srba(ATCATACGAT)	AFUA_5G11820	AFUA_5G11820	atcgtaggat	1	conserved hypothetical protein
srba(ATCATACGAT)	AFUA_5G11830	AFUA_5G11830	atcctacgat	1	mitochondrial ribosomal protein L11, putative
srba(ATCATACGAT)	AFUA_5G11950	AFUA_5G11950	atcttatgat	1	Ubiquitin carboxyl-terminal hydrolase, family 1superfamily
srba(ATCATACGAT)	AFUA_5G11970	AFUA_5G11970	atcattcgat	1	protein kinase c, putative
srba(ATCATACGAT)	AFUA_5G11980	AFUA_5G11980	atcagacgat	1	MFS efflux transporter, putative
srba(ATCATACGAT)	AFUA_5G12190	AFUA_5G12190	atcgcatgat	1	transcription initiation factor subunit (TAF30),putative
srba(ATCATACGAT)	AFUA_5G12620	AFUA_5G12620	atcttatgat	1	CorA family metal ion transporter, putative
srba(ATCATACGAT)	AFUA_5G12920	AFUA_5G12920	atcatccgat	1	transporter, putative
srba(ATCATACGAT)	AFUA_5G13240	AFUA_5G13240	atggtatgat	1	related to transcription factor KCS1
srba(ATCATACGAT)	AFUA_5G13250	AFUA_5G13250	atcataccat	1	DUF614 domain protein
srba(ATCATACGAT)	AFUA_5G13580	AFUA_5G13580	atcgtgtgat	1	3-ketosteroid-delta-1-dehydrogenase, putative
srba(ATCATACGAT)	AFUA_5G13730	AFUA_5G13730	atggtatgat	1	NlpC/P60 domain protein, putative
srba(ATCATACGAT)	AFUA_5G13740	AFUA_5G13740	atcataccat	1	protein phosphatase 2C, putative
srba(ATCATACGAT)	AFUA_5G13750	AFUA_5G13750	atcataccat	1	caleosin
srba(ATCATACGAT)	AFUA_5G13940	AFUA_5G13940	atcataggat	1	FAD dependent oxidoreductase superfamily
srba(ATCATACGAT)	AFUA_5G13950	AFUA_5G13950	atcctatgat	1	conserved hypothetical protein
srba(ATCATACGAT)	AFUA_5G14090	AFUA_5G14090	atcataggat	1	beta-galactosidase
srba(ATCATACGAT)	AFUA_5G14150	AFUA_5G14150	atcatactat	1	lipase, putative
srba(ATCATACGAT)	AFUA_5G14800	AFUA_5G14800	atcggatgat	1	lactate dehydrogenase
srba(ATCATACGAT)	AFUA_5G14810	AFUA_5G14810	atcatccgat	1	pyruvate decarboxylase, putative
srba(ATCATACGAT)	AFUA_5G15080	AFUA_5G15080	atcattcgat	1	protein kinase
srba(ATCATACGAT)	AFUA_5G15090	AFUA_5G15090	atcgaatgat	1	hypothetical protein
hapX(ATCAGATGAT)	AFUA_1G00150	AFUA_1G00150	atcagctaat	2	RING finger protein
hapX(ATCAGATGAT)	AFUA_1G00150	AFUA_1G00150	atgatcttat	2	RING finger protein
hapX(ATCAGATGAT)	AFUA_1G00150	AFUA_1G00150	atcacgtgat	2	RING finger protein
hapX(ATCAGATGAT)	AFUA_1G00150	AFUA_1G00150	atcagaccat	2	RING finger protein
hapX(ATCAGATGAT)	AFUA_1G00150	AFUA_1G00150	atccgataat	2	RING finger protein
hapX(ATCAGATGAT)	AFUA_1G00170	AFUA_1G00170	atcaaataat	2	hypothetical protein
hapX(ATCAGATGAT)	AFUA_1G00230	AFUA_1G00230	atgagacgat	2	hypothetical protein
hapX(ATCAGATGAT)	AFUA_1G00240	AFUA_1G00240	atgagatcat	2	hypothetical protein
hapX(ATCAGATGAT)	AFUA_1G00270	AFUA_1G00270	atctgataat	2	hypothetical protein
hapX(ATCAGATGAT)	AFUA_1G00270	AFUA_1G00270	atcataagat	2	hypothetical protein
hapX(ATCAGATGAT)	AFUA_1G00270	AFUA_1G00270	atgttctgat	2	hypothetical protein
hapX(ATCAGATGAT)	AFUA_1G00350	AFUA_1G00350	atgcgatgat	2	metalloreductase, putative
hapX(ATCAGATGAT)	AFUA_1G00350	AFUA_1G00350	atcaaaggat	2	metalloreductase, putative
hapX(ATCAGATGAT)	AFUA_1G00360	AFUA_1G00360	atcctttgat	2	hypothetical protein
hapX(ATCAGATGAT)	AFUA_1G00360	AFUA_1G00360	atcatcgcat	2	hypothetical protein
hapX(ATCAGATGAT)	AFUA_1G00370	AFUA_1G00370	atccggtgat	2	hypothetical protein
hapX(ATCAGATGAT)	AFUA_1G00370	AFUA_1G00370	atgagaagat	2	hypothetical protein
hapX(ATCAGATGAT)	AFUA_1G00380	AFUA_1G00380	atcttctcat	2	hypothetical protein
hapX(ATCAGATGAT)	AFUA_1G00380	AFUA_1G00380	atcaccggat	2	hypothetical protein
hapX(ATCAGATGAT)	AFUA_1G00410	farB2	attagataat	2	C6 transcription factor, putative
hapX(ATCAGATGAT)	AFUA_1G00430	AFUA_1G00430	atcaaacgat	2	hypothetical protein
hapX(ATCAGATGAT)	AFUA_1G00430	AFUA_1G00430	atctactgat	2	hypothetical protein
hapX(ATCAGATGAT)	AFUA_1G00440	AFUA_1G00440	atcagtagat	2	DUF895 domain membrane protein
hapX(ATCAGATGAT)	AFUA_1G00440	AFUA_1G00440	atctgataat	2	DUF895 domain membrane protein
hapX(ATCAGATGAT)	AFUA_1G00440	AFUA_1G00440	atcaactcat	2	DUF895 domain membrane protein
hapX(ATCAGATGAT)	AFUA_1G00450	AFUA_1G00450	attatcagat	2	N-acetylglucosamine-6-phosphate deacetylase(NagA), putative
hapX(ATCAGATGAT)	AFUA_1G00450	AFUA_1G00450	atctactgat	2	N-acetylglucosamine-6-phosphate deacetylase(NagA), putative
hapX(ATCAGATGAT)	AFUA_1G00450	AFUA_1G00450	atgagttgat	2	N-acetylglucosamine-6-phosphate deacetylase(NagA), putative
hapX(ATCAGATGAT)	AFUA_1G00460	AFUA_1G00460	attatctaat	2	choline oxidase (CodA), putative
hapX(ATCAGATGAT)	AFUA_1G00470	AFUA_1G00470	attagataat	2	betaine aldehyde dehydrogenase, putative
hapX(ATCAGATGAT)	AFUA_1G00480	AFUA_1G00480	atcagaatat	2	glucosamine-6-phosphate deaminase, putative
hapX(ATCAGATGAT)	AFUA_1G00490	AFUA_1G00490	atattctgat	2	alpha keto acid dehydrogenase complex, E2component
hapX(ATCAGATGAT)	AFUA_1G00550	AFUA_1G00550	ataggatgat	2	hypothetical protein
hapX(ATCAGATGAT)	AFUA_1G00550	AFUA_1G00550	atttgatgat	2	hypothetical protein
hapX(ATCAGATGAT)	AFUA_1G00550	AFUA_1G00550	atctactgat	2	hypothetical protein
hapX(ATCAGATGAT)	AFUA_1G00550	AFUA_1G00550	atcctctaat	2	hypothetical protein
hapX(ATCAGATGAT)	AFUA_1G00550	AFUA_1G00550	atcatcccat	2	hypothetical protein
hapX(ATCAGATGAT)	AFUA_1G00560	AFUA_1G00560	atcacgtgat	2	phosphorylase
hapX(ATCAGATGAT)	AFUA_1G00640	AFUA_1G00640	atcatcgaat	2	choline kinase, putative
hapX(ATCAGATGAT)	AFUA_1G00650	AFUA_1G00650	attcgatgat	2	alpha-1,3-glucanase, putative
hapX(ATCAGATGAT)	AFUA_1G00660	AFUA_1G00660	atcagagtat	2	hypothetical protein
hapX(ATCAGATGAT)	AFUA_1G00670	AFUA_1G00670	atcaacggat	2	hypothetical protein
hapX(ATCAGATGAT)	AFUA_1G00680	AFUA_1G00680	atccgttgat	2	hypothetical protein
hapX(ATCAGATGAT)	AFUA_1G00690	AFUA_1G00690	atcaggtcat	2	hypothetical protein
hapX(ATCAGATGAT)	AFUA_1G00700	AFUA_1G00700	atgacctgat	2	hypothetical protein
hapX(ATCAGATGAT)	AFUA_1G00760	AFUA_1G00760	atccgctgat	2	hypothetical protein
hapX(ATCAGATGAT)	AFUA_1G00770	AFUA_1G00770	atcagcggat	2	hypothetical protein
hapX(ATCAGATGAT)	AFUA_1G00790	AFUA_1G00790	attggatgat	2	hypothetical protein
hapX(ATCAGATGAT)	AFUA_1G00790	AFUA_1G00790	atcagccgat	2	hypothetical protein
hapX(ATCAGATGAT)	AFUA_1G00790	AFUA_1G00790	atcttttgat	2	hypothetical protein
hapX(ATCAGATGAT)	AFUA_1G00800	AFUA_1G00800	atcggctgat	2	hypothetical protein
hapX(ATCAGATGAT)	AFUA_1G00800	AFUA_1G00800	atcatccaat	2	hypothetical protein
hapX(ATCAGATGAT)	AFUA_1G00800	AFUA_1G00800	atcaaaagat	2	hypothetical protein
hapX(ATCAGATGAT)	AFUA_1G00880	AFUA_1G00880	atccactgat	2	reverse transcriptase, RNaseH
hapX(ATCAGATGAT)	AFUA_1G00920	AFUA_1G00920	atgatgtgat	2	hypothetical protein
hapX(ATCAGATGAT)	AFUA_1G00930	AFUA_1G00930	atcacatcat	2	hypothetical protein
hapX(ATCAGATGAT)	AFUA_1G00980	AFUA_1G00980	ataagacgat	2	FAD-dependent oxidase, putative
hapX(ATCAGATGAT)	AFUA_1G01000	AFUA_1G01000	atcaactaat	2	oxidoreductase, 2OG-Fe(II) oxygenase familyfamily
hapX(ATCAGATGAT)	AFUA_1G01010	AFUA_1G01010	attagttgat	2	polyketide synthase, putative
hapX(ATCAGATGAT)	AFUA_1G01040	AFUA_1G01040	attatccgat	2	conserved hypothetical protein
hapX(ATCAGATGAT)	AFUA_1G01090	AFUA_1G01090	atcacgtgat	2	hypothetical protein
hapX(ATCAGATGAT)	AFUA_1G01090	AFUA_1G01090	ataaaatgat	2	hypothetical protein
hapX(ATCAGATGAT)	AFUA_1G01100	AFUA_1G01100	attagttgat	2	hypothetical protein
hapX(ATCAGATGAT)	AFUA_1G01100	AFUA_1G01100	atccgataat	2	hypothetical protein
hapX(ATCAGATGAT)	AFUA_1G01110	AFUA_1G01110	attatcggat	2	type I polyketide synthase
hapX(ATCAGATGAT)	AFUA_1G01110	AFUA_1G01110	atcaactaat	2	type I polyketide synthase
hapX(ATCAGATGAT)	AFUA_1G01120	AFUA_1G01120	attggatgat	2	pectate lyase, putative
hapX(ATCAGATGAT)	AFUA_1G01130	AFUA_1G01130	atcatatcat	2	hypothetical protein
hapX(ATCAGATGAT)	AFUA_1G01150	AFUA_1G01150	atcacatcat	2	hypothetical protein
hapX(ATCAGATGAT)	AFUA_1G01240	AFUA_1G01240	atttgatgat	2	C6 transcription factor, putative
hapX(ATCAGATGAT)	AFUA_1G01270	AFUA_1G01270	atgatgtgat	2	cytochrome P450, putative
hapX(ATCAGATGAT)	AFUA_1G01330	AFUA_1G01330	atcttcggat	2	oxidoreductase, short-chaindehydrogenase/reductase family
hapX(ATCAGATGAT)	AFUA_1G01340	AFUA_1G01340	atccgaagat	2	C6 transcription factor, putative
hapX(ATCAGATGAT)	AFUA_1G01360	AFUA_1G01360	ataatatgat	2	hypothetical protein
hapX(ATCAGATGAT)	AFUA_1G01390	AFUA_1G01390	atcaggggat	2	hypothetical protein
hapX(ATCAGATGAT)	AFUA_1G01400	AFUA_1G01400	atcccctgat	2	hypothetical protein
hapX(ATCAGATGAT)	AFUA_1G01430	AFUA_1G01430	atcctccgat	2	hypothetical protein
hapX(ATCAGATGAT)	AFUA_1G01440	AFUA_1G01440	atcggaggat	2	hypothetical protein
hapX(ATCAGATGAT)	AFUA_1G01470	AFUA_1G01470	atcaacggat	2	hypothetical protein
hapX(ATCAGATGAT)	AFUA_1G01520	AFUA_1G01520	atcagagtat	2	hypothetical protein
hapX(ATCAGATGAT)	AFUA_1G01530	AFUA_1G01530	atactctgat	2	GrpB domain protein
hapX(ATCAGATGAT)	AFUA_1G01600	AFUA_1G01600	atcaaattat	2	deoxyribodipyrimidine photolyase
hapX(ATCAGATGAT)	AFUA_1G01610	AFUA_1G01610	ataatttgat	2	hypothetical protein
hapX(ATCAGATGAT)	AFUA_1G01620	AFUA_1G01620	atcatcgcat	2	conserved hypothetical protein
hapX(ATCAGATGAT)	AFUA_1G01620	AFUA_1G01620	atcctttgat	2	conserved hypothetical protein
hapX(ATCAGATGAT)	AFUA_1G01660	AFUA_1G01660	atcataagat	2	alpha-L-rhamnosidase A precursor
hapX(ATCAGATGAT)	AFUA_1G01680	AFUA_1G01680	atgaggtgat	2	branched-chain amino acid aminotransferase
hapX(ATCAGATGAT)	AFUA_1G01690	AFUA_1G01690	attttctgat	2	cytochrome P450 alkane hydroxylase, putative
hapX(ATCAGATGAT)	AFUA_1G01720	AFUA_1G01720	atgcgatgat	2	serine/threonine protein kinase, putative
hapX(ATCAGATGAT)	AFUA_1G01760	AFUA_1G01760	atctcatgat	2	integral membrane protein
hapX(ATCAGATGAT)	AFUA_1G01770	AFUA_1G01770	atcatgagat	2	dehydrogenase
hapX(ATCAGATGAT)	AFUA_1G01820	AFUA_1G01820	atcagaacat	2	hypothetical protein
hapX(ATCAGATGAT)	AFUA_1G01820	AFUA_1G01820	atcagctcat	2	hypothetical protein
hapX(ATCAGATGAT)	AFUA_1G01830	AFUA_1G01830	atgagctgat	2	thiamin pyrophosphokinase, putative
hapX(ATCAGATGAT)	AFUA_1G01830	AFUA_1G01830	atgttctgat	2	thiamin pyrophosphokinase, putative
hapX(ATCAGATGAT)	AFUA_1G01880	AFUA_1G01880	atcaactaat	2	hypothetical protein
hapX(ATCAGATGAT)	AFUA_1G01900	AFUA_1G01900	ataatatgat	2	dienelactone hydrolase family protein
hapX(ATCAGATGAT)	AFUA_1G01910	AFUA_1G01910	atcatattat	2	integral membrane protein
hapX(ATCAGATGAT)	AFUA_1G01930	AFUA_1G01930	atcaggtcat	2	MFS multidrug transporter, putative
hapX(ATCAGATGAT)	AFUA_1G01950	AFUA_1G01950	atcagagtat	2	hypothetical protein
hapX(ATCAGATGAT)	AFUA_1G01960	AFUA_1G01960	atcagcggat	2	conserved hypothetical protein
hapX(ATCAGATGAT)	AFUA_1G01960	AFUA_1G01960	attagaggat	2	conserved hypothetical protein
hapX(ATCAGATGAT)	AFUA_1G01960	AFUA_1G01960	atcagaaaat	2	conserved hypothetical protein
hapX(ATCAGATGAT)	AFUA_1G01960	AFUA_1G01960	atccaatgat	2	conserved hypothetical protein
hapX(ATCAGATGAT)	AFUA_1G01960	AFUA_1G01960	atccaatgat	2	conserved hypothetical protein
hapX(ATCAGATGAT)	AFUA_1G01960	AFUA_1G01960	attagataat	2	conserved hypothetical protein
hapX(ATCAGATGAT)	AFUA_1G01970	AFUA_1G01970	attatctaat	2	mutant VeA1 protein
hapX(ATCAGATGAT)	AFUA_1G01970	AFUA_1G01970	atcattggat	2	mutant VeA1 protein
hapX(ATCAGATGAT)	AFUA_1G01970	AFUA_1G01970	atcattggat	2	mutant VeA1 protein
hapX(ATCAGATGAT)	AFUA_1G01970	AFUA_1G01970	attttctgat	2	mutant VeA1 protein
hapX(ATCAGATGAT)	AFUA_1G01970	AFUA_1G01970	atcctctaat	2	mutant VeA1 protein
hapX(ATCAGATGAT)	AFUA_1G01970	AFUA_1G01970	atccgctgat	2	mutant VeA1 protein
hapX(ATCAGATGAT)	AFUA_1G02040	AFUA_1G02040	atatgatgat	2	extracellular SCP domain protein, putative
hapX(ATCAGATGAT)	AFUA_1G02040	AFUA_1G02040	atcaacggat	2	extracellular SCP domain protein, putative
hapX(ATCAGATGAT)	AFUA_1G02070	AFUA_1G02070	ataagaagat	2	cytochrome c1, heme protein precursor
hapX(ATCAGATGAT)	AFUA_1G02120	AFUA_1G02120	atcaagtgat	2	F-box domain protein
hapX(ATCAGATGAT)	AFUA_1G02230	AFUA_1G02230	atcatatcat	2	hypothetical protein
hapX(ATCAGATGAT)	AFUA_1G02260	AFUA_1G02260	atcttctcat	2	hypothetical protein
hapX(ATCAGATGAT)	AFUA_1G02330	AFUA_1G02330	atgatcttat	2	conserved hypothetical protein
hapX(ATCAGATGAT)	AFUA_1G02330	AFUA_1G02330	attatctcat	2	conserved hypothetical protein
hapX(ATCAGATGAT)	AFUA_1G02340	AFUA_1G02340	atgagataat	2	hypothetical protein
hapX(ATCAGATGAT)	AFUA_1G02340	AFUA_1G02340	atcataagat	2	hypothetical protein
hapX(ATCAGATGAT)	AFUA_1G02350	AFUA_1G02350	atcttctcat	2	MFS multidrug transporter, putative
hapX(ATCAGATGAT)	AFUA_1G02350	AFUA_1G02350	atcaactaat	2	MFS multidrug transporter, putative
hapX(ATCAGATGAT)	AFUA_1G02350	AFUA_1G02350	atagtctgat	2	MFS multidrug transporter, putative
hapX(ATCAGATGAT)	AFUA_1G02360	AFUA_1G02360	atggtctgat	2	hypothetical protein
hapX(ATCAGATGAT)	AFUA_1G02360	AFUA_1G02360	atcaaataat	2	hypothetical protein
hapX(ATCAGATGAT)	AFUA_1G02390	AFUA_1G02390	atggtctgat	2	alpha/beta hydrolase, putative
hapX(ATCAGATGAT)	AFUA_1G02500	AFUA_1G02500	atgatatgat	2	origin recognition complex subunit Orc5,putative
hapX(ATCAGATGAT)	AFUA_1G02510	AFUA_1G02510	atcggttgat	2	RNA-binding protein, putative
hapX(ATCAGATGAT)	AFUA_1G02510	AFUA_1G02510	atcaaccgat	2	RNA-binding protein, putative
hapX(ATCAGATGAT)	AFUA_1G02510	AFUA_1G02510	atcatctgta	2	RNA-binding protein, putative
hapX(ATCAGATGAT)	AFUA_1G02520	AFUA_1G02520	atcaaccgat	2	hypothetical protein
hapX(ATCAGATGAT)	AFUA_1G02520	AFUA_1G02520	tacagatgat	2	hypothetical protein
hapX(ATCAGATGAT)	AFUA_1G02520	AFUA_1G02520	atcggttgat	2	hypothetical protein
hapX(ATCAGATGAT)	AFUA_1G02570	AFUA_1G02570	atgatcttat	2	aspartyl-tRNA synthetase, cytoplasmic
hapX(ATCAGATGAT)	AFUA_1G02570	AFUA_1G02570	atcatcatat	2	aspartyl-tRNA synthetase, cytoplasmic
hapX(ATCAGATGAT)	AFUA_1G02580	AFUA_1G02580	atatgatgat	2	lipase, putative
hapX(ATCAGATGAT)	AFUA_1G02580	AFUA_1G02580	ataagatcat	2	lipase, putative
hapX(ATCAGATGAT)	AFUA_1G02690	AFUA_1G02690	atgtgatgat	2	hypothetical protein
hapX(ATCAGATGAT)	AFUA_1G02690	AFUA_1G02690	atcacgtgat	2	hypothetical protein
hapX(ATCAGATGAT)	AFUA_1G02690	AFUA_1G02690	atctgacgat	2	hypothetical protein
hapX(ATCAGATGAT)	AFUA_1G02700	AFUA_1G02700	atcctcagat	2	zinc metallopeptidase, putative
hapX(ATCAGATGAT)	AFUA_1G02710	AFUA_1G02710	atctgaggat	2	hypothetical protein
hapX(ATCAGATGAT)	AFUA_1G02720	AFUA_1G02720	atcacaggat	2	hypothetical protein
hapX(ATCAGATGAT)	AFUA_1G02720	AFUA_1G02720	atcaaatcat	2	hypothetical protein
hapX(ATCAGATGAT)	AFUA_1G02740	AFUA_1G02740	atcaggggat	2	lovastatin nonaketide synthase
hapX(ATCAGATGAT)	AFUA_1G02750	AFUA_1G02750	atcccctgat	2	hypothetical protein
hapX(ATCAGATGAT)	AFUA_1G02760	AFUA_1G02760	atctgaggat	2	cell cycle inhibitor Nif1, putative
hapX(ATCAGATGAT)	AFUA_1G02760	AFUA_1G02760	atgagattat	2	cell cycle inhibitor Nif1, putative
hapX(ATCAGATGAT)	AFUA_1G02760	AFUA_1G02760	atcatcgtat	2	cell cycle inhibitor Nif1, putative
hapX(ATCAGATGAT)	AFUA_1G02800	AFUA_1G02800	atggtctgat	2	class V chitinase, putative
hapX(ATCAGATGAT)	AFUA_1G02810	AFUA_1G02810	atcagaccat	2	mRNA cleavage and polyadenylation specificityfactor complex subunit, putative
hapX(ATCAGATGAT)	AFUA_1G02820	pst2	atgatctcat	2	Y20 protein
hapX(ATCAGATGAT)	AFUA_1G02830	AFUA_1G02830	atgagatcat	2	npl4 protein
hapX(ATCAGATGAT)	AFUA_1G02840	AFUA_1G02840	atcatacgat	2	hypothetical protein
hapX(ATCAGATGAT)	AFUA_1G02850	AFUA_1G02850	atcgtatgat	2	lysosomal cystine transporter, putative
hapX(ATCAGATGAT)	AFUA_1G02860	AFUA_1G02860	atccaatgat	2	C2H2 transcription factor, putative
hapX(ATCAGATGAT)	AFUA_1G02870	AFUA_1G02870	atctgaggat	2	extensin-like protein, putative
hapX(ATCAGATGAT)	AFUA_1G02870	AFUA_1G02870	ataaaatgat	2	extensin-like protein, putative
hapX(ATCAGATGAT)	AFUA_1G02870	AFUA_1G02870	attttctgat	2	extensin-like protein, putative
hapX(ATCAGATGAT)	AFUA_1G02960	AFUA_1G02960	atcgcctgat	2	hypothetical protein
hapX(ATCAGATGAT)	AFUA_1G02970	AFUA_1G02970	atcacaagat	2	salicylate hydroxylase, putative
hapX(ATCAGATGAT)	AFUA_1G02970	AFUA_1G02970	ataatatgat	2	salicylate hydroxylase, putative
hapX(ATCAGATGAT)	AFUA_1G02980	AFUA_1G02980	atcatattat	2	Glucosamine-6-phosphateisomerase/6-phosphogluconolactonase family
hapX(ATCAGATGAT)	AFUA_1G02980	AFUA_1G02980	atcttgtgat	2	Glucosamine-6-phosphateisomerase/6-phosphogluconolactonase family
hapX(ATCAGATGAT)	AFUA_1G02990	AFUA_1G02990	atgaaatgat	2	WD repeat-containing protein
hapX(ATCAGATGAT)	AFUA_1G03030	AFUA_1G03030	attatctcat	2	hypothetical protein
[truncated: 10,409 more rows]
